# Supplementary material for: Mechanism of Nitrogen Reduction to Ammonia in a Diiron Model of Nitrogenase
Source: Inorg Chem. 2023 Aug 31;62(36):14715–26. doi: 10.1021/acs.inorgchem.3c02089 (PMC10498488; doi:10.1021/acs.inorgchem.3c02089)
Supplement: Supplementary file 2 — ic3c02089_si_002.zip [file ic3c02089_si_002.zip]

Archive with 68 entries (68 files):
- A(+).xyz
- A(2+).xyz
- AP12.xyz
- AP122.xyz
- AP22.xyz
- AP222.xyz
- B.xyz
- B'.xyz
- BP12.xyz
- BP122.xyz
- BP2.xyz
- BP22.xyz
- BP22_H.xyz
- BP222.xyz
- BP222_H.xyz
- C'.xyz
- CP1'.xyz
- CP11'.xyz
- CP1122.xyz
- CP12.xyz
- CP122.xyz
- CP2.xyz
- CP22.xyz
- CP22_H.xyz
- CP222.xyz
- CP222_H.xyz
- D'.xyz
- D'_H.xyz
- DP1'.xyz
- DP1'_H.xyz
- DP11'.xyz
- DP11'_H.xyz
- DP111'_H.xyz
- DP1122.xyz
- DP122.xyz
- DP222.xyz
- DP222_H.xyz
- E'_H.xyz
- EP1'.xyz
- EP1'_H.xyz
- EP11'.xyz
- EP11'_AltPath.xyz
- EP11'_H.xyz
- EP111'_H.xyz
- EP1122.xyz
- EP11222_H.xyz
- Fe(PR3)3 Half-Complex.xyz
- Fe(PR3)3(+) Half-Complex.xyz
- Fe(PR3)3(2+) Half-Complex.xyz
- FP1'_H.xyz
- FP11'.xyz
- FP11'_H.xyz
- FP111'_H.xyz
- GP11'_H.xyz
- GP111'_H.xyz
- N2-Fe-(PR3)3 half-complex.xyz
- N2-Fe-(PR3)3(+) half-complex.xyz
- N2-Fe-(PR3)3(2+) half-complex.xyz
- Starting Structure B3LYP Opt.xyz
- Starting Structure BP86 Opt.xyz
- Starting Structure from Crystallographic Data.xyz
- Starting Structure PBE0 Opt.xyz
- Starting Structure TPSS Opt.xyz
- Starting Structure TPSSh Opt.xyz
- TS_CP222.xyz
- TS_DP222.xyz
- TS_DP222_H.xyz
- TS_EP11222_H.xyz
