# Supplementary material for: Mechanism of Nitrogen Reduction to Ammonia in a Diiron Model of Nitrogenase
Source: Inorg Chem. 2023 Aug 31;62(36):14715–26. doi: 10.1021/acs.inorgchem.3c02089 (PMC10498488; doi:10.1021/acs.inorgchem.3c02089)
Supplement: Supplementary file 2 — ic3c02089_si_002.zip [file ic3c02089_si_002.zip › A(+).xyz]

154
Fe2C60P6N2H84
N       16.715699000     18.509391000     20.646848000
N       17.441384000     18.922144000     19.832650000
Fe      15.523972000     17.766742000     21.729954000
P       15.047968000     19.107000000     23.419215000
C       15.721064000     18.461592000     25.011871000
C       15.605955000     19.111661000     26.257324000
H       15.106160000     20.089628000     26.332121000
C       16.157979000     18.520294000     27.404376000
H       16.066525000     19.024053000     28.378718000
C       16.835799000     17.290291000     27.306313000
H       17.269139000     16.828138000     28.206561000
C       16.984808000     16.662022000     26.059235000
H       17.544379000     15.715789000     25.993033000
C       16.436785000     17.249831000     24.901143000
P       16.703511000     16.587384000     23.180456000
C       18.585465000     16.608660000     23.143470000
H       18.911717000     15.931761000     23.963974000
C       19.091127000     18.031054000     23.417514000
H       18.722211000     18.447895000     24.374712000
H       20.200499000     18.036848000     23.451369000
H       18.785178000     18.710358000     22.594590000
C       19.144316000     16.115435000     21.809223000
H       18.817433000     15.092762000     21.545453000
H       18.842280000     16.803085000     20.995329000
H       20.252144000     16.113413000     21.851531000
C       16.177910000     14.794839000     23.420779000
H       16.814013000     14.388636000     24.237704000
C       16.369731000     13.947523000     22.158711000
H       17.436032000     13.744446000     21.942104000
H       15.865692000     12.965540000     22.279410000
H       15.929677000     14.455988000     21.274221000
C       14.710770000     14.803879000     23.874858000
H       14.568958000     15.351491000     24.827635000
H       14.065814000     15.285886000     23.111681000
H       14.345709000     13.765819000     24.021399000
C       15.560935000     20.873207000     23.488205000
C       14.689560000     21.924379000     23.836131000
H       13.631670000     21.718683000     24.056686000
C       15.170398000     23.244159000     23.893572000
H       14.484224000     24.061652000     24.163512000
C       16.519541000     23.518938000     23.612740000
H       16.894894000     24.552404000     23.664158000
C       17.389113000     22.470446000     23.261386000
H       18.445950000     22.678959000     23.040463000
C       16.910291000     21.154947000     23.186627000
H       17.581402000     20.334796000     22.892459000
C       13.208983000     19.124004000     23.585603000
C       12.505221000     19.422375000     24.768346000
H       13.046103000     19.668455000     25.693260000
C       11.101124000     19.388177000     24.779268000
H       10.555463000     19.611395000     25.708573000
C       10.398471000     19.060047000     23.607495000
H        9.298278000     19.027563000     23.614603000
C       11.096116000     18.758577000     22.425632000
H       10.527650000     18.485670000     21.524790000
C       12.505655000     18.780570000     22.400758000
P       13.532364000     18.328094000     20.910744000
C       13.412767000     19.845816000     19.799746000
H       13.872760000     19.498842000     18.848310000
C       11.973821000     20.299961000     19.540739000
H       11.478929000     20.624632000     20.478925000
H       11.347575000     19.516093000     19.070760000
H       11.973806000     21.170665000     18.855557000
C       14.269272000     20.983234000     20.358911000
H       14.266754000     21.839964000     19.655356000
H       15.319608000     20.674103000     20.514769000
H       13.875495000     21.350358000     21.327430000
C       12.455362000     17.061866000     20.044130000
H       11.462476000     17.537788000     19.895569000
C       12.293537000     15.815288000     20.918329000
H       11.602747000     15.093330000     20.434695000
H       11.885772000     16.051200000     21.921821000
H       13.271799000     15.311638000     21.055289000
C       13.052280000     16.718903000     18.676871000
H       14.067558000     16.291424000     18.796252000
H       13.134981000     17.599069000     18.009339000
H       12.422074000     15.965767000     18.159411000
Fe      18.629255000     19.486194000     18.616153000
P       17.485443000     19.988719000     16.793935000
C       17.984971000     18.826700000     15.430306000
C       17.577724000     18.962865000     14.089365000
H       16.873397000     19.756160000     13.798444000
C       18.068730000     18.080198000     13.113681000
H       17.753663000     18.193645000     12.065165000
C       18.965964000     17.058883000     13.474517000
H       19.356496000     16.371954000     12.708210000
C       19.364046000     16.908789000     14.813566000
H       20.063426000     16.102910000     15.081754000
C       18.874666000     17.790997000     15.798738000
C       18.036302000     21.631754000     16.117198000
C       17.400422000     22.313152000     15.059675000
H       16.509716000     21.885156000     14.576429000
C       17.885469000     23.560194000     14.636970000
H       17.386598000     24.089960000     13.811063000
C       18.995874000     24.138660000     15.278896000
H       19.365473000     25.125448000     14.960738000
C       19.630889000     23.463047000     16.333296000
H       20.489038000     23.935711000     16.832972000
C       19.162236000     22.199402000     16.749471000
C       15.658663000     20.138806000     16.567771000
C       15.023796000     21.338927000     16.960053000
H       15.616473000     22.158491000     17.393848000
C       13.645799000     21.509020000     16.766423000
H       13.170693000     22.460885000     17.048650000
C       12.875545000     20.471103000     16.211371000
H       11.793881000     20.605121000     16.059987000
C       13.493020000     19.261096000     15.855786000
H       12.898422000     18.442672000     15.422142000
C       14.878656000     19.096744000     16.026569000
H       15.353619000     18.156409000     15.715006000
P       19.233776000     17.671370000     17.609850000
C       18.076484000     16.255516000     18.141863000
H       18.129581000     16.295335000     19.249152000
C       16.632936000     16.552084000     17.730328000
H       16.510786000     16.499794000     16.629147000
H       16.282040000     17.539986000     18.081864000
H       15.965106000     15.788382000     18.176407000
C       18.493379000     14.858643000     17.669227000
H       17.741666000     14.117497000     18.014961000
H       19.472859000     14.532257000     18.068787000
H       18.526307000     14.789597000     16.561912000
C       20.921000000     16.847278000     17.680429000
H       20.763851000     15.893336000     17.134185000
C       21.294538000     16.521028000     19.127778000
H       22.301241000     16.054824000     19.165512000
H       20.585156000     15.811789000     19.592750000
H       21.314799000     17.439560000     19.750288000
C       22.033596000     17.613167000     16.967827000
H       22.319430000     18.522490000     17.527986000
H       21.759069000     17.905006000     15.936715000
H       22.936984000     16.971194000     16.902241000
P       19.904945000     21.190071000     18.117767000
C       19.743708000     22.374070000     19.574679000
H       20.299736000     23.287757000     19.271720000
C       20.369413000     21.791600000     20.846939000
H       20.416341000     22.567631000     21.639136000
H       21.400616000     21.417186000     20.686781000
H       19.768512000     20.939385000     21.222965000
C       18.264575000     22.733865000     19.773377000
H       17.665182000     21.841141000     20.053203000
H       17.817603000     23.170765000     18.858469000
H       18.153389000     23.477394000     20.588057000
C       21.727408000     21.119668000     17.665106000
H       22.074072000     20.237614000     18.244165000
C       21.836802000     20.812322000     16.163646000
H       21.649202000     21.722832000     15.560349000
H       21.104867000     20.045963000     15.838787000
H       22.852317000     20.443362000     15.912775000
C       22.586065000     22.324797000     18.063314000
H       23.643769000     22.125447000     17.789095000
H       22.565094000     22.529525000     19.150939000
H       22.285676000     23.250198000     17.532660000
H       15.371133000     16.458541000     20.936598000
H       19.777038000     19.205533000     19.587875000
