# Supplementary material for: Mechanism of Nitrogen Reduction to Ammonia in a Diiron Model of Nitrogenase
Source: Inorg Chem. 2023 Aug 31;62(36):14715–26. doi: 10.1021/acs.inorgchem.3c02089 (PMC10498488; doi:10.1021/acs.inorgchem.3c02089)
Supplement: Supplementary file 2 — ic3c02089_si_002.zip [file ic3c02089_si_002.zip › A(2+).xyz]

154
Fe2C60P6N2H84
N       16.738889000     18.596198000     20.505350000
N       17.378620000     19.189635000     19.745960000
Fe      15.889765000     17.628630000     21.712706000
P       15.725312000     18.946977000     23.493246000
C       16.140032000     18.016889000     25.024239000
C       16.494819000     18.605730000     26.251629000
H       16.606314000     19.697802000     26.334795000
C       16.713016000     17.785420000     27.370990000
H       16.991782000     18.238179000     28.334435000
C       16.579694000     16.388992000     27.262161000
H       16.753857000     15.750187000     28.141103000
C       16.243993000     15.800233000     26.030884000
H       16.168817000     14.704184000     25.957349000
C       16.028201000     16.614188000     24.902622000
P       15.731007000     15.956562000     23.195427000
C       17.416476000     15.202791000     22.847510000
H       17.728288000     14.641642000     23.753733000
C       18.318775000     16.437590000     22.671934000
H       18.413462000     17.037654000     23.595726000
H       19.339012000     16.147327000     22.350065000
H       17.941365000     17.110096000     21.851732000
C       17.470504000     14.280949000     21.626752000
H       16.966084000     13.314665000     21.809620000
H       17.006043000     14.755982000     20.738845000
H       18.530535000     14.059709000     21.383035000
C       14.436137000     14.655274000     23.473963000
H       14.842743000     14.020912000     24.290803000
C       14.211468000     13.767029000     22.240016000
H       14.944804000     12.940267000     22.200523000
H       13.202069000     13.309732000     22.277156000
H       14.298238000     14.325988000     21.287445000
C       13.184999000     15.375639000     24.004852000
H       13.370482000     15.825702000     25.000234000
H       12.856436000     16.191525000     23.333592000
H       12.344533000     14.659378000     24.107421000
C       16.663179000     20.512257000     23.626864000
C       16.118077000     21.727742000     24.084837000
H       15.072303000     21.778376000     24.421315000
C       16.910911000     22.887956000     24.094571000
H       16.480534000     23.837450000     24.447585000
C       18.245708000     22.838622000     23.656682000
H       18.862358000     23.750149000     23.668086000
C       18.791805000     21.624855000     23.201603000
H       19.835125000     21.579707000     22.857689000
C       18.001449000     20.467474000     23.175502000
H       18.421856000     19.524564000     22.793207000
C       13.930720000     19.301056000     23.743553000
C       13.377975000     19.758027000     24.953638000
H       14.025205000     19.972771000     25.817033000
C       11.986470000     19.914009000     25.070002000
H       11.554472000     20.266182000     26.018661000
C       11.147789000     19.608372000     23.984055000
H       10.057692000     19.722533000     24.081128000
C       11.692370000     19.144197000     22.774214000
H       11.021689000     18.900278000     21.937607000
C       13.085782000     18.981476000     22.650340000
P       13.952746000     18.421250000     21.124641000
C       14.096100000     20.034830000     20.134516000
H       14.687707000     19.739944000     19.241753000
C       12.736065000     20.581156000     19.682565000
H       12.076352000     20.796107000     20.548485000
H       12.199375000     19.909535000     18.988334000
H       12.891593000     21.543793000     19.152825000
C       14.856778000     21.120246000     20.898855000
H       14.982229000     22.006819000     20.244800000
H       15.860486000     20.806607000     21.230852000
H       14.287461000     21.454961000     21.789078000
C       12.732095000     17.457533000     20.085853000
H       11.939604000     18.204704000     19.873862000
C       12.079134000     16.265728000     20.778730000
H       11.319817000     15.823163000     20.101284000
H       11.560639000     16.546317000     21.715302000
H       12.815036000     15.477507000     21.009492000
C       13.406124000     17.067403000     18.764282000
H       14.220327000     16.336397000     18.937036000
H       13.836831000     17.934914000     18.228025000
H       12.661249000     16.600758000     18.088737000
Fe      18.435087000     20.044883000     18.610507000
P       17.389484000     19.956500000     16.633490000
C       18.479480000     18.913148000     15.556443000
C       18.426885000     18.939607000     14.151458000
H       17.671576000     19.549976000     13.634034000
C       19.359020000     18.201556000     13.402812000
H       19.323551000     18.233410000     12.303525000
C       20.341365000     17.434484000     14.053366000
H       21.075461000     16.864957000     13.463918000
C       20.397618000     17.397727000     15.457232000
H       21.176554000     16.800380000     15.953429000
C       19.471118000     18.141480000     16.213242000
C       17.469698000     21.608270000     15.810503000
C       16.626641000     22.026496000     14.763760000
H       15.861217000     21.348253000     14.358764000
C       16.750127000     23.327639000     14.249953000
H       16.090858000     23.656515000     13.432514000
C       17.697078000     24.214285000     14.791825000
H       17.772758000     25.242999000     14.408540000
C       18.544320000     23.796950000     15.832153000
H       19.262845000     24.510910000     16.257513000
C       18.446121000     22.484346000     16.335765000
C       15.670327000     19.439305000     16.233108000
C       14.620347000     20.279170000     16.668795000
H       14.846103000     21.195690000     17.236180000
C       13.291046000     19.975564000     16.338276000
H       12.482363000     20.651905000     16.650439000
C       12.993940000     18.815399000     15.601173000
H       11.950048000     18.575938000     15.348612000
C       14.032699000     17.966526000     15.185915000
H       13.807776000     17.057913000     14.607198000
C       15.367783000     18.281068000     15.489978000
H       16.173602000     17.626944000     15.128992000
P       19.421644000     18.203261000     18.049723000
C       18.475410000     16.633345000     18.512272000
H       18.367398000     16.711950000     19.614602000
C       17.082616000     16.602357000     17.882173000
H       17.150224000     16.452240000     16.786798000
H       16.492722000     17.515566000     18.075770000
H       16.511053000     15.748417000     18.297794000
C       19.242998000     15.348807000     18.173703000
H       18.619253000     14.472404000     18.446103000
H       20.201478000     15.248368000     18.716997000
H       19.448732000     15.270702000     17.086285000
C       21.133871000     17.837049000     18.697773000
H       21.424564000     16.891006000     18.193577000
C       21.058366000     17.599161000     20.211880000
H       22.079843000     17.461878000     20.621229000
H       20.477123000     16.694478000     20.473220000
H       20.600809000     18.470225000     20.726979000
C       22.155634000     18.915362000     18.348957000
H       21.933708000     19.853755000     18.893832000
H       22.192723000     19.128289000     17.263885000
H       23.167351000     18.582354000     18.658643000
P       19.521798000     21.794828000     17.672251000
C       19.270711000     23.003005000     19.071898000
H       19.256822000     24.033681000     18.659607000
C       20.356119000     22.889698000     20.143682000
H       20.124416000     23.572817000     20.986352000
H       21.356293000     23.167304000     19.756983000
H       20.415666000     21.856613000     20.541014000
C       17.870234000     22.627509000     19.587094000
H       17.839345000     21.541000000     19.893985000
H       17.079342000     22.827768000     18.840429000
H       17.610759000     23.164171000     20.522439000
C       21.255168000     21.952900000     16.997856000
H       21.868769000     21.449726000     17.771318000
C       21.363349000     21.179123000     15.677193000
H       20.770350000     21.669452000     14.878487000
H       21.007662000     20.134954000     15.761426000
H       22.420223000     21.151549000     15.341549000
C       21.754340000     23.396298000     16.848909000
H       22.847488000     23.376600000     16.657869000
H       21.591377000     24.012617000     17.754240000
H       21.286373000     23.908757000     15.986261000
H       15.665859000     16.469296000     20.743152000
H       19.568327000     20.147075000     19.623532000
