# Supplementary material for: Mechanism of Nitrogen Reduction to Ammonia in a Diiron Model of Nitrogenase
Source: Inorg Chem. 2023 Aug 31;62(36):14715–26. doi: 10.1021/acs.inorgchem.3c02089 (PMC10498488; doi:10.1021/acs.inorgchem.3c02089)
Supplement: Supplementary file 2 — ic3c02089_si_002.zip [file ic3c02089_si_002.zip › AP12.xyz]

156
Fe2C60P6N2H86
N       16.275698000     18.789920000     20.028066000
N       17.592647000     18.677214000     19.806956000
Fe      15.610951000     18.619846000     21.750687000
P       14.952944000     19.523187000     23.629565000
C       15.643307000     18.623210000     25.074541000
C       15.422559000     18.991853000     26.416769000
H       14.857952000     19.903860000     26.661659000
C       15.950283000     18.201968000     27.448932000
H       15.776067000     18.485211000     28.497777000
C       16.706623000     17.054890000     27.143928000
H       17.114706000     16.433184000     27.954955000
C       16.970372000     16.714618000     25.808003000
H       17.599173000     15.837667000     25.589284000
C       16.447261000     17.503494000     24.763277000
P       16.927370000     17.265190000     22.991654000
C       18.803894000     17.402594000     23.212678000
H       18.997322000     16.725319000     24.072482000
C       19.151095000     18.835035000     23.621038000
H       18.655503000     19.124584000     24.568484000
H       20.244392000     18.944583000     23.770633000
H       18.847807000     19.558463000     22.837037000
C       19.637622000     16.899440000     22.031713000
H       19.409771000     15.849009000     21.767234000
H       19.544070000     17.515864000     21.111462000
H       20.711068000     16.936855000     22.310699000
C       16.650483000     15.450946000     22.602452000
H       17.527873000     14.911786000     23.021338000
C       16.630501000     15.279937000     21.076781000
H       17.536826000     15.694975000     20.593860000
H       16.571186000     14.205342000     20.809074000
H       15.754446000     15.795779000     20.636007000
C       15.372581000     14.920190000     23.261833000
H       15.451206000     14.890286000     24.365362000
H       14.489823000     15.543579000     23.007730000
H       15.166719000     13.889095000     22.907126000
C       15.357191000     21.285460000     23.931435000
C       14.358351000     22.280661000     23.979279000
H       13.296807000     22.008249000     23.888654000
C       14.720100000     23.626969000     24.150265000
H       13.936315000     24.398412000     24.190971000
C       16.073177000     23.987128000     24.271168000
H       16.352205000     25.043352000     24.404301000
C       17.070227000     22.995770000     24.228609000
H       18.130623000     23.271256000     24.332648000
C       16.715251000     21.650096000     24.056500000
H       17.497459000     20.879584000     24.024940000
C       13.118914000     19.446639000     23.759340000
C       12.371894000     19.578559000     24.944390000
H       12.869447000     19.712702000     25.914582000
C       10.969477000     19.534344000     24.887253000
H       10.384008000     19.628092000     25.814104000
C       10.314561000     19.366136000     23.654144000
H        9.215605000     19.327648000     23.615585000
C       11.056662000     19.235692000     22.469249000
H       10.531843000     19.085583000     21.514981000
C       12.464333000     19.273136000     22.518504000
P       13.562641000     19.053265000     21.058636000
C       13.367747000     20.582210000     19.991494000
H       13.727278000     20.206200000     19.010955000
C       11.923336000     21.058414000     19.820546000
H       11.506965000     21.441183000     20.774141000
H       11.250532000     20.265545000     19.438152000
H       11.890759000     21.894219000     19.090642000
C       14.300432000     21.702685000     20.456204000
H       14.303010000     22.531803000     19.718842000
H       15.342361000     21.346976000     20.578751000
H       13.975857000     22.124655000     21.427356000
C       12.725222000     17.705420000     20.059952000
H       11.749321000     18.144528000     19.757481000
C       12.473183000     16.448533000     20.897084000
H       11.860428000     15.729886000     20.315013000
H       11.937645000     16.656601000     21.844102000
H       13.426621000     15.941034000     21.145767000
C       13.540156000     17.381920000     18.803945000
H       14.516681000     16.935278000     19.073952000
H       13.724821000     18.268608000     18.169508000
H       12.997136000     16.645293000     18.178616000
Fe      18.744481000     18.774723000     18.467992000
P       17.538256000     19.409006000     16.696721000
C       18.228608000     18.513862000     15.221475000
C       17.966764000     18.889693000     13.890302000
H       17.312469000     19.744835000     13.669788000
C       18.542195000     18.173057000     12.829190000
H       18.342530000     18.480590000     11.791733000
C       19.371703000     17.068365000     13.090569000
H       19.821528000     16.506291000     12.258387000
C       19.628585000     16.676943000     14.414269000
H       20.279168000     15.810981000     14.604851000
C       19.061215000     17.396135000     15.485998000
C       17.813463000     21.225036000     16.400495000
C       17.169499000     21.966865000     15.389621000
H       16.492246000     21.473304000     14.677882000
C       17.349725000     23.356458000     15.313486000
H       16.843470000     23.928685000     14.521577000
C       18.148637000     24.019200000     16.262518000
H       18.265573000     25.112502000     16.219265000
C       18.796875000     23.288574000     17.270694000
H       19.413216000     23.819305000     18.011077000
C       18.645033000     21.888021000     17.331703000
C       15.715728000     19.346664000     16.347306000
C       14.887453000     20.383008000     16.835052000
H       15.320838000     21.207708000     17.422251000
C       13.516327000     20.400803000     16.529548000
H       12.888227000     21.230491000     16.886442000
C       12.949514000     19.370092000     15.760713000
H       11.875339000     19.385881000     15.523194000
C       13.763301000     18.325434000     15.290772000
H       13.330328000     17.516207000     14.683531000
C       15.138579000     18.317194000     15.574498000
H       15.768169000     17.517041000     15.160043000
P       19.357571000     16.992325000     17.258929000
C       18.252491000     15.517682000     17.656829000
H       18.514708000     15.301253000     18.714852000
C       16.775429000     15.906294000     17.592213000
H       16.464817000     16.137433000     16.554988000
H       16.551268000     16.784272000     18.224802000
H       16.146782000     15.061573000     17.939001000
C       18.560347000     14.286206000     16.800148000
H       17.908385000     13.446680000     17.120129000
H       19.607962000     13.941379000     16.899175000
H       18.352638000     14.474325000     15.726906000
C       21.084977000     16.285468000     17.349931000
H       21.092533000     15.426827000     16.644344000
C       21.356885000     15.769970000     18.767459000
H       22.386405000     15.360865000     18.825478000
H       20.663676000     14.961582000     19.073038000
H       21.275903000     16.595640000     19.504280000
C       22.139892000     17.298035000     16.900419000
H       22.203194000     18.148936000     17.607922000
H       21.941082000     17.695994000     15.886742000
H       23.136347000     16.810812000     16.878677000
P       19.595212000     20.797611000     18.468810000
C       19.646150000     21.684201000     20.105553000
H       20.030118000     22.700420000     19.868916000
C       20.623035000     20.995510000     21.062741000
H       20.616993000     21.507726000     22.046586000
H       21.664650000     21.010563000     20.686135000
H       20.346583000     19.935398000     21.223026000
C       18.231113000     21.820042000     20.678341000
H       17.823690000     20.841384000     20.998948000
H       17.526177000     22.254608000     19.941609000
H       18.240487000     22.487536000     21.562340000
C       21.325539000     20.867708000     17.735289000
H       21.847399000     20.037173000     18.256775000
C       21.251369000     20.559627000     16.234087000
H       20.805515000     21.407123000     15.675338000
H       20.646241000     19.659366000     16.011054000
H       22.270492000     20.390524000     15.831971000
C       22.068015000     22.181138000     18.000816000
H       23.086230000     22.113033000     17.563643000
H       22.190232000     22.403912000     19.078329000
H       21.565125000     23.043089000     17.518051000
H       14.740370000     17.473388000     22.131825000
H       19.936189000     18.475102000     19.387214000
H       15.810584000     19.042915000     19.140692000
H       18.030869000     18.395518000     20.709144000
