# Supplementary material for: Mechanism of Nitrogen Reduction to Ammonia in a Diiron Model of Nitrogenase
Source: Inorg Chem. 2023 Aug 31;62(36):14715–26. doi: 10.1021/acs.inorgchem.3c02089 (PMC10498488; doi:10.1021/acs.inorgchem.3c02089)
Supplement: Supplementary file 2 — ic3c02089_si_002.zip [file ic3c02089_si_002.zip › AP122.xyz]

157
Fe2C60P6N2H87
N       17.017774000     19.105301000     20.509032000
N       16.789630000     19.881517000     19.337998000
Fe      15.840370000     18.575492000     21.898035000
P       15.042591000     19.414492000     23.729128000
C       15.695969000     18.529948000     25.193798000
C       15.460577000     18.940969000     26.520204000
H       14.907717000     19.868338000     26.731925000
C       15.957453000     18.164624000     27.578323000
H       15.772058000     18.476860000     28.616743000
C       16.697756000     16.996864000     27.315507000
H       17.084261000     16.392442000     28.149528000
C       16.972986000     16.611074000     25.993857000
H       17.587415000     15.717246000     25.806571000
C       16.473483000     17.381272000     24.925551000
P       16.956967000     17.105453000     23.175365000
C       18.816122000     17.328945000     23.287716000
H       19.114566000     16.619519000     24.090642000
C       19.132889000     18.753898000     23.745404000
H       18.663113000     18.998761000     24.717589000
H       20.227723000     18.882327000     23.861137000
H       18.793882000     19.502905000     23.000637000
C       19.534802000     16.943008000     21.994825000
H       19.450212000     15.861253000     21.781709000
H       19.151689000     17.498462000     21.114444000
H       20.615479000     17.170311000     22.091647000
C       16.642680000     15.315200000     22.761459000
H       17.494028000     14.750143000     23.198882000
C       16.652781000     15.146924000     21.235691000
H       17.593290000     15.511733000     20.782450000
H       16.538687000     14.077894000     20.966240000
H       15.818694000     15.707000000     20.767784000
C       15.330484000     14.840288000     23.396608000
H       15.390490000     14.800564000     24.500692000
H       14.481221000     15.504378000     23.132181000
H       15.085258000     13.822709000     23.030328000
C       15.381232000     21.185828000     24.021363000
C       14.347125000     22.135685000     24.155337000
H       13.293193000     21.823120000     24.137187000
C       14.666773000     23.493745000     24.316287000
H       13.857770000     24.231398000     24.425657000
C       16.009100000     23.908850000     24.335527000
H       16.253266000     24.974962000     24.456548000
C       17.041687000     22.961676000     24.206780000
H       18.094198000     23.281013000     24.234346000
C       16.730521000     21.604427000     24.049264000
H       17.539239000     20.866556000     23.957647000
C       13.213817000     19.252184000     23.753236000
C       12.414439000     19.340317000     24.906890000
H       12.865508000     19.492198000     25.897410000
C       11.019643000     19.221900000     24.790339000
H       10.392714000     19.280172000     25.692354000
C       10.425873000     19.022149000     23.531838000
H        9.333404000     18.923929000     23.448398000
C       11.220604000     18.934608000     22.377091000
H       10.744673000     18.759225000     21.401865000
C       12.620162000     19.046910000     22.485808000
P       13.773262000     18.906634000     21.066264000
C       13.581682000     20.502004000     20.082895000
H       14.074644000     20.250806000     19.116896000
C       12.123896000     20.853568000     19.774755000
H       11.559518000     21.076056000     20.701849000
H       11.593835000     20.055491000     19.220037000
H       12.092791000     21.769696000     19.149625000
C       14.315437000     21.669062000     20.748678000
H       14.428232000     22.510469000     20.035485000
H       15.319217000     21.397655000     21.134291000
H       13.740745000     22.050278000     21.614422000
C       13.074760000     17.592428000     19.947706000
H       12.114187000     18.002797000     19.568391000
C       12.798201000     16.285515000     20.695521000
H       12.273020000     15.579644000     20.020803000
H       12.161210000     16.433427000     21.588983000
H       13.736022000     15.793237000     21.018594000
C       14.038614000     17.399288000     18.773966000
H       15.031560000     17.062984000     19.134611000
H       14.172053000     18.320643000     18.172722000
H       13.652477000     16.625039000     18.083106000
Fe      18.238482000     18.955776000     18.390845000
P       17.488415000     19.556863000     16.387621000
C       18.216105000     18.537279000     15.055909000
C       18.064294000     18.809935000     13.684494000
H       17.501610000     19.691291000     13.343530000
C       18.645007000     17.943968000     12.744419000
H       18.539035000     18.155670000     11.670210000
C       19.361479000     16.811860000     13.171948000
H       19.813119000     16.136036000     12.430684000
C       19.511554000     16.536379000     14.541496000
H       20.085356000     15.652521000     14.854793000
C       18.939390000     17.401830000     15.494288000
C       17.873558000     21.341481000     16.170246000
C       17.329244000     22.124314000     15.134232000
H       16.681959000     21.671331000     14.368890000
C       17.587360000     23.503476000     15.100784000
H       17.164946000     24.116639000     14.291046000
C       18.361271000     24.104188000     16.109710000
H       18.542105000     25.189203000     16.091927000
C       18.906568000     23.328110000     17.145780000
H       19.508618000     23.816374000     17.925479000
C       18.672881000     21.938698000     17.174615000
C       15.677624000     19.533861000     16.094068000
C       14.884225000     20.557360000     16.664263000
H       15.354956000     21.403871000     17.188694000
C       13.489480000     20.534323000     16.507358000
H       12.880770000     21.345294000     16.931739000
C       12.876299000     19.487478000     15.797122000
H       11.782603000     19.469431000     15.680565000
C       13.664063000     18.477868000     15.218032000
H       13.190860000     17.668196000     14.643016000
C       15.060344000     18.499462000     15.359709000
H       15.667667000     17.717089000     14.884743000
P       19.071355000     17.160521000     17.317470000
C       17.894140000     15.727064000     17.709898000
H       17.746218000     15.813380000     18.808062000
C       16.553461000     15.960744000     17.011268000
H       16.650299000     15.840445000     15.913980000
H       16.141372000     16.966280000     17.211692000
H       15.809085000     15.219175000     17.363151000
C       18.446622000     14.334950000     17.389547000
H       17.667460000     13.582098000     17.630740000
H       19.345395000     14.070396000     17.977570000
H       18.681017000     14.223877000     16.311130000
C       20.768576000     16.419239000     17.575259000
H       20.684453000     15.440817000     17.057836000
C       21.006064000     16.166725000     19.064778000
H       21.948866000     15.599851000     19.203451000
H       20.195136000     15.577194000     19.534734000
H       21.109291000     17.123677000     19.615593000
C       21.922718000     17.190056000     16.935890000
H       22.127141000     18.136187000     17.469962000
H       21.753985000     17.414622000     15.866259000
H       22.842919000     16.574789000     17.004088000
P       19.497125000     20.775308000     18.338904000
C       19.713196000     21.704439000     19.946987000
H       20.334829000     22.577783000     19.659654000
C       20.508938000     20.839410000     20.929994000
H       20.711179000     21.402314000     21.863169000
H       21.483329000     20.510268000     20.519411000
H       19.952398000     19.919973000     21.207748000
C       18.414524000     22.249611000     20.556669000
H       17.830458000     21.470265000     21.089346000
H       17.765779000     22.759584000     19.814934000
H       18.660781000     23.007896000     21.326044000
C       21.231173000     20.678557000     17.615721000
H       21.688874000     19.822275000     18.154911000
C       21.150784000     20.357337000     16.119352000
H       20.756676000     21.219816000     15.545893000
H       20.509826000     19.484338000     15.899761000
H       22.163940000     20.132441000     15.731534000
C       22.084188000     21.927133000     17.864323000
H       23.074409000     21.774687000     17.387684000
H       22.268863000     22.125679000     18.937346000
H       21.640888000     22.833511000     17.404363000
H       14.900746000     17.490945000     22.357485000
H       19.633742000     18.719157000     18.986225000
H       16.826537000     20.903304000     19.512186000
H       15.850891000     19.662499000     18.964866000
H       17.964409000     19.371241000     20.839872000
