# Supplementary material for: Mechanism of Nitrogen Reduction to Ammonia in a Diiron Model of Nitrogenase
Source: Inorg Chem. 2023 Aug 31;62(36):14715–26. doi: 10.1021/acs.inorgchem.3c02089 (PMC10498488; doi:10.1021/acs.inorgchem.3c02089)
Supplement: Supplementary file 2 — ic3c02089_si_002.zip [file ic3c02089_si_002.zip › AP22.xyz]

156
Fe2C60P6N2H86
N       16.499728000     19.012489000     20.448899000
N       16.611629000     19.544073000     19.195977000
Fe      15.713213000     18.469139000     21.786851000
P       15.120497000     19.457686000     23.645656000
C       15.728740000     18.589779000     25.148541000
C       15.624584000     19.083932000     26.463396000
H       15.184381000     20.073643000     26.657615000
C       16.115103000     18.313337000     27.528883000
H       16.034994000     18.691840000     28.558990000
C       16.717178000     17.064356000     27.282692000
H       17.101076000     16.465328000     28.122187000
C       16.853844000     16.587661000     25.969225000
H       17.353561000     15.623196000     25.790010000
C       16.364485000     17.357438000     24.895261000
P       16.623151000     16.927339000     23.119782000
C       18.500239000     16.863322000     23.056318000
H       18.763127000     16.106506000     23.828852000
C       19.059581000     18.229270000     23.466132000
H       18.733627000     18.537453000     24.478932000
H       20.168198000     18.200068000     23.464944000
H       18.743565000     19.005568000     22.741009000
C       19.045560000     16.425379000     21.696665000
H       18.728071000     15.404623000     21.412458000
H       18.750416000     17.139239000     20.899519000
H       20.153978000     16.422011000     21.739329000
C       16.004294000     15.163946000     22.987881000
H       16.748702000     14.543944000     23.533523000
C       15.942998000     14.707964000     21.524684000
H       16.939356000     14.690709000     21.045541000
H       15.522596000     13.683595000     21.463401000
H       15.293039000     15.378192000     20.926705000
C       14.640188000     15.056832000     23.684528000
H       14.720437000     15.174080000     24.781910000
H       13.931906000     15.830364000     23.318869000
H       14.186032000     14.065629000     23.480401000
C       15.647182000     21.192933000     23.924648000
C       14.731797000     22.244015000     24.133428000
H       13.650026000     22.046551000     24.147788000
C       15.203035000     23.553355000     24.328635000
H       14.484000000     24.370689000     24.490586000
C       16.582954000     23.817429000     24.322177000
H       16.948251000     24.843788000     24.478438000
C       17.497905000     22.768075000     24.119603000
H       18.579743000     22.969638000     24.120885000
C       17.033419000     21.461061000     23.914914000
H       17.749307000     20.643576000     23.747335000
C       13.280832000     19.479715000     23.774434000
C       12.544300000     19.697973000     24.953295000
H       13.053855000     19.871036000     25.911850000
C       11.140314000     19.685768000     24.906417000
H       10.563577000     19.845072000     25.829790000
C       10.472152000     19.465097000     23.688907000
H        9.372342000     19.452752000     23.659219000
C       11.201778000     19.248974000     22.507982000
H       10.667023000     19.066068000     21.564886000
C       12.609710000     19.248255000     22.550771000
P       13.697244000     18.961920000     21.097692000
C       13.550509000     20.525803000     20.059625000
H       14.046641000     20.233304000     19.108913000
C       12.110183000     20.931541000     19.731459000
H       11.572590000     21.273112000     20.638667000
H       11.521141000     20.120306000     19.261527000
H       12.123188000     21.783673000     19.020677000
C       14.321408000     21.681646000     20.700108000
H       14.421084000     22.522333000     19.983572000
H       15.332476000     21.384657000     21.038398000
H       13.781519000     22.068371000     21.586634000
C       12.871594000     17.665659000     20.030604000
H       11.994748000     18.172890000     19.575291000
C       12.384268000     16.456296000     20.831027000
H       11.837136000     15.764903000     20.158039000
H       11.702017000     16.732902000     21.657459000
H       13.232513000     15.890187000     21.261613000
C       13.843446000     17.250225000     18.919121000
H       14.754037000     16.786625000     19.346213000
H       14.145144000     18.100567000     18.276987000
H       13.364119000     16.507377000     18.251581000
Fe      18.336313000     18.848463000     18.296271000
P       17.532343000     19.443477000     16.348056000
C       18.375858000     18.557795000     14.971386000
C       18.091223000     18.748351000     13.606872000
H       17.320053000     19.467628000     13.292225000
C       18.792840000     18.008409000     12.641235000
H       18.577981000     18.159995000     11.572736000
C       19.764748000     17.072615000     13.038874000
H       20.307539000     16.488138000     12.280731000
C       20.045867000     16.873718000     14.401098000
H       20.802506000     16.130853000     14.693001000
C       19.359117000     17.621179000     15.378196000
C       17.781627000     21.262772000     16.153951000
C       17.206133000     22.042339000     15.132689000
H       16.596393000     21.571959000     14.346561000
C       17.383333000     23.435371000     15.136249000
H       16.930222000     24.046051000     14.340815000
C       18.121346000     24.050430000     16.163605000
H       18.241598000     25.144313000     16.175302000
C       18.708145000     23.275455000     17.178435000
H       19.282589000     23.773501000     17.973352000
C       18.551867000     21.875091000     17.174554000
C       15.737421000     19.231559000     16.006926000
C       14.810396000     20.193947000     16.476812000
H       15.164994000     21.147727000     16.898794000
C       13.428385000     19.962200000     16.363017000
H       12.717882000     20.725289000     16.713964000
C       12.956463000     18.767960000     15.793152000
H       11.874522000     18.588909000     15.705246000
C       13.871839000     17.804547000     15.332506000
H       13.508223000     16.869179000     14.881006000
C       15.252887000     18.029667000     15.441294000
H       15.958723000     17.274801000     15.062973000
P       19.594780000     17.448185000     17.208983000
C       18.598886000     15.912504000     17.675750000
H       19.184733000     15.487585000     18.517483000
C       17.257507000     16.403489000     18.236155000
H       16.562517000     16.753139000     17.450566000
H       17.403236000     17.186999000     19.036028000
H       16.736737000     15.596974000     18.790828000
C       18.440829000     14.856194000     16.586535000
H       17.892768000     13.978517000     16.990418000
H       19.417447000     14.490237000     16.210854000
H       17.865309000     15.243613000     15.721805000
C       21.351581000     16.822870000     17.458517000
H       21.299238000     15.787449000     17.052747000
C       21.641944000     16.749380000     18.962731000
H       22.653404000     16.326047000     19.131616000
H       20.921012000     16.107648000     19.504874000
H       21.605902000     17.756762000     19.425132000
C       22.455923000     17.577473000     16.712430000
H       22.680986000     18.547733000     17.193989000
H       22.217341000     17.766204000     15.649237000
H       23.388518000     16.977126000     16.741800000
P       19.402889000     20.705171000     18.340667000
C       19.462282000     21.632968000     19.969865000
H       19.979402000     22.584383000     19.724622000
C       20.295216000     20.855459000     20.993150000
H       20.327475000     21.401015000     21.958652000
H       21.340837000     20.694941000     20.663402000
H       19.848344000     19.857964000     21.171954000
C       18.067921000     21.966580000     20.511216000
H       17.591491000     21.076610000     20.970897000
H       17.398959000     22.395124000     19.734551000
H       18.140068000     22.731664000     21.309316000
C       21.176443000     20.781948000     17.699873000
H       21.645374000     19.891930000     18.171661000
C       21.193566000     20.620904000     16.174854000
H       20.775704000     21.518272000     15.676017000
H       20.618459000     19.744889000     15.823306000
H       22.235481000     20.497953000     15.817531000
C       21.958757000     22.034895000     18.110503000
H       22.983952000     21.971769000     17.689239000
H       22.066581000     22.148591000     19.205621000
H       21.500595000     22.959007000     17.702312000
H       14.800512000     17.284377000     21.892317000
H       19.158103000     18.589824000     19.575576000
H       16.623062000     20.580895000     19.228175000
H       15.831856000     19.243764000     18.576881000
