# Supplementary material for: Mechanism of Nitrogen Reduction to Ammonia in a Diiron Model of Nitrogenase
Source: Inorg Chem. 2023 Aug 31;62(36):14715–26. doi: 10.1021/acs.inorgchem.3c02089 (PMC10498488; doi:10.1021/acs.inorgchem.3c02089)
Supplement: Supplementary file 2 — ic3c02089_si_002.zip [file ic3c02089_si_002.zip › AP222.xyz]

157
Fe2C60P6N2H87
N       16.359217000     18.372204000     19.476412000
N       15.427017000     17.598618000     18.623240000
Fe      15.945402000     18.742687000     21.183780000
P       15.614771000     19.744172000     23.245703000
C       15.918202000     18.478402000     24.544145000
C       15.426404000     18.539203000     25.861543000
H       14.705910000     19.313991000     26.157802000
C       15.868172000     17.601687000     26.807000000
H       15.478061000     17.640746000     27.834900000
C       16.813543000     16.621549000     26.449691000
H       17.167137000     15.898414000     27.199503000
C       17.296411000     16.550762000     25.134721000
H       18.016633000     15.765904000     24.859231000
C       16.836555000     17.474888000     24.173370000
P       17.263228000     17.375844000     22.392784000
C       19.141032000     17.557009000     22.253660000
H       19.515902000     16.512190000     22.234023000
C       19.778912000     18.297334000     23.431994000
H       19.619363000     17.773954000     24.392924000
H       20.873727000     18.370576000     23.268354000
H       19.393662000     19.330317000     23.531658000
C       19.499760000     18.237269000     20.934421000
H       19.054820000     17.683992000     20.065815000
H       19.150487000     19.281056000     20.950719000
H       20.592232000     18.244609000     20.765394000
C       17.056490000     15.528971000     22.078876000
H       17.929965000     15.091957000     22.609434000
C       17.186573000     15.246444000     20.587248000
H       18.059021000     15.752702000     20.139217000
H       17.288040000     14.159071000     20.400497000
H       16.275500000     15.590169000     20.061572000
C       15.778509000     14.912347000     22.645951000
H       15.643847000     15.103499000     23.726694000
H       14.876469000     15.273583000     22.116704000
H       15.816177000     13.812853000     22.502603000
C       16.559993000     21.168665000     23.936126000
C       16.167349000     22.481784000     23.598494000
H       15.297587000     22.651729000     22.947201000
C       16.867059000     23.581302000     24.118300000
H       16.550856000     24.601393000     23.853459000
C       17.962386000     23.378563000     24.976730000
H       18.510993000     24.241556000     25.383037000
C       18.343721000     22.072389000     25.329064000
H       19.186042000     21.907729000     26.017620000
C       17.642491000     20.969076000     24.816813000
H       17.931440000     19.954876000     25.124024000
C       13.904104000     20.359781000     23.471899000
C       13.459281000     21.064460000     24.610333000
H       14.157524000     21.318452000     25.420773000
C       12.119182000     21.467363000     24.691739000
H       11.767535000     22.017302000     25.577235000
C       11.228526000     21.176525000     23.641365000
H       10.177459000     21.494901000     23.706475000
C       11.672959000     20.487072000     22.503566000
H       10.960193000     20.265904000     21.697637000
C       13.022604000     20.087196000     22.412174000
P       13.709217000     19.090188000     21.025759000
C       13.068786000     19.943125000     19.470376000
H       13.779240000     19.605115000     18.688522000
C       11.654732000     19.560947000     19.022621000
H       10.886000000     19.837058000     19.769822000
H       11.544616000     18.483037000     18.797307000
H       11.405580000     20.112220000     18.093205000
C       13.244043000     21.459849000     19.621702000
H       13.120633000     21.961274000     18.640267000
H       14.241807000     21.729644000     20.015563000
H       12.487273000     21.888310000     20.306721000
C       12.651674000     17.545647000     21.263997000
H       11.614755000     17.901729000     21.090768000
C       12.764246000     17.057102000     22.714635000
H       12.233102000     16.090154000     22.825885000
H       12.313256000     17.771185000     23.428483000
H       13.817406000     16.895129000     23.022505000
C       12.960730000     16.440518000     20.253573000
H       13.987040000     16.036021000     20.387962000
H       12.815176000     16.758829000     19.199260000
H       12.277968000     15.579837000     20.402552000
Fe      17.978994000     18.810610000     18.648712000
P       17.345888000     19.512921000     16.686887000
C       18.351230000     18.680825000     15.393149000
C       18.453259000     19.152131000     14.070685000
H       17.910496000     20.051243000     13.748917000
C       19.268425000     18.471754000     13.153602000
H       19.354935000     18.843355000     12.121943000
C       19.979455000     17.328004000     13.555526000
H       20.626960000     16.800941000     12.839234000
C       19.873540000     16.852065000     14.872288000
H       20.445573000     15.960424000     15.164834000
C       19.056722000     17.527095000     15.800488000
C       17.647003000     21.311529000     16.465584000
C       17.177170000     22.046158000     15.357714000
H       16.572646000     21.564441000     14.575467000
C       17.457650000     23.416911000     15.271447000
H       17.094771000     23.994069000     14.408156000
C       18.181469000     24.055557000     16.295085000
H       18.389995000     25.133847000     16.231682000
C       18.625981000     23.329494000     17.410201000
H       19.166847000     23.856237000     18.209001000
C       18.361552000     21.946337000     17.497354000
C       15.608916000     19.422108000     16.083596000
C       14.690230000     20.368847000     16.599012000
H       15.013100000     21.081664000     17.373000000
C       13.391190000     20.442544000     16.076380000
H       12.694050000     21.206403000     16.449687000
C       12.988535000     19.561041000     15.058059000
H       11.967561000     19.621462000     14.652957000
C       13.896670000     18.622219000     14.540733000
H       13.593886000     17.947686000     13.726412000
C       15.207975000     18.560388000     15.037512000
H       15.924456000     17.863882000     14.582563000
P       18.770677000     16.956584000     17.531135000
C       17.694708000     15.406529000     17.219958000
H       17.204438000     15.213739000     18.195752000
C       16.619430000     15.681516000     16.163181000
H       17.060093000     15.733884000     15.148214000
H       16.065573000     16.625174000     16.313382000
H       15.872174000     14.862977000     16.169702000
C       18.476621000     14.144785000     16.831443000
H       17.752367000     13.319973000     16.668387000
H       19.185130000     13.805604000     17.607288000
H       19.028466000     14.282138000     15.880261000
C       20.463657000     16.249713000     17.986127000
H       20.628528000     15.543206000     17.145889000
C       20.538424000     15.428673000     19.278892000
H       21.517731000     14.908720000     19.305164000
H       19.760772000     14.646928000     19.356050000
H       20.491704000     16.055106000     20.187328000
C       21.557685000     17.316133000     17.920833000
H       21.459637000     18.067151000     18.728471000
H       21.568378000     17.847919000     16.951224000
H       22.547453000     16.830395000     18.042833000
P       18.873400000     20.890506000     18.912522000
C       18.303306000     21.942375000     20.348868000
H       18.708547000     22.947132000     20.103686000
C       18.851026000     21.507123000     21.703736000
H       18.676976000     22.304139000     22.450096000
H       19.935463000     21.292041000     21.691765000
H       18.315300000     20.606963000     22.061585000
C       16.778823000     22.000354000     20.320535000
H       16.337719000     21.025194000     20.648741000
H       16.380760000     22.222024000     19.311180000
H       16.403068000     22.778618000     21.008925000
C       20.752812000     20.979420000     18.846522000
H       21.078437000     20.114420000     19.462780000
C       21.211703000     20.766699000     17.395863000
H       21.037304000     21.677801000     16.789955000
H       20.692168000     19.928147000     16.889993000
H       22.297839000     20.547020000     17.374980000
C       21.363162000     22.260766000     19.426820000
H       22.468190000     22.192207000     19.354142000
H       21.116707000     22.423924000     20.492124000
H       21.058671000     23.158605000     18.853933000
H       15.252029000     17.484624000     21.477208000
H       19.394988000     18.906506000     18.063292000
H       15.144426000     18.162600000     17.785302000
H       14.574235000     17.271091000     19.123313000
H       15.894216000     16.746951000     18.259459000
