# Supplementary material for: Mechanism of Nitrogen Reduction to Ammonia in a Diiron Model of Nitrogenase
Source: Inorg Chem. 2023 Aug 31;62(36):14715–26. doi: 10.1021/acs.inorgchem.3c02089 (PMC10498488; doi:10.1021/acs.inorgchem.3c02089)
Supplement: Supplementary file 2 — ic3c02089_si_002.zip [file ic3c02089_si_002.zip › B.xyz]

154
Fe2C60P6N2H84
N       16.698512000     18.624059000     20.520151000
N       17.477721000     18.950590000     19.711374000
Fe      15.559272000     18.024511000     21.753813000
P       15.043173000     19.226339000     23.436451000
C       15.777063000     18.615002000     25.034096000
C       15.656968000     19.227686000     26.297301000
H       15.093341000     20.167859000     26.406121000
C       16.287195000     18.654474000     27.418802000
H       16.185360000     19.126897000     28.408902000
C       17.057362000     17.486979000     27.270754000
H       17.557203000     17.042617000     28.146403000
C       17.205467000     16.894338000     26.000852000
H       17.831588000     15.993816000     25.892549000
C       16.564152000     17.454625000     24.878738000
P       16.672353000     16.807956000     23.125842000
C       18.565080000     16.700878000     22.962025000
H       18.946064000     16.029578000     23.765367000
C       19.136895000     18.112966000     23.143887000
H       18.910568000     18.532886000     24.144478000
H       20.241036000     18.111419000     23.015476000
H       18.706479000     18.786875000     22.373869000
C       18.977447000     16.157244000     21.590619000
H       18.600776000     15.134905000     21.398055000
H       18.609724000     16.823985000     20.784508000
H       20.084427000     16.123422000     21.514121000
C       16.141021000     15.009164000     23.457185000
H       16.851917000     14.586884000     24.202078000
C       16.165172000     14.160244000     22.181520000
H       17.190820000     13.868735000     21.882057000
H       15.580199000     13.224591000     22.316384000
H       15.718511000     14.737995000     21.341589000
C       14.730926000     15.054536000     24.062117000
H       14.718383000     15.561334000     25.048144000
H       14.052685000     15.623446000     23.392643000
H       14.322338000     14.029351000     24.197634000
C       15.500264000     21.030796000     23.627765000
C       14.580994000     22.084861000     23.813145000
H       13.507018000     21.863397000     23.907473000
C       15.024329000     23.418749000     23.880019000
H       14.292800000     24.230779000     24.021821000
C       16.394139000     23.716019000     23.776392000
H       16.742532000     24.759162000     23.835425000
C       17.317866000     22.668899000     23.587630000
H       18.392680000     22.891944000     23.500987000
C       16.872167000     21.343111000     23.497281000
H       17.586998000     20.525981000     23.312144000
C       13.194532000     19.281268000     23.672179000
C       12.496503000     19.578747000     24.858691000
H       13.040051000     19.888954000     25.763440000
C       11.091381000     19.458776000     24.901723000
H       10.552490000     19.651955000     25.843083000
C       10.383645000     19.093411000     23.746411000
H        9.286346000     18.998930000     23.777092000
C       11.077319000     18.840533000     22.543057000
H       10.507753000     18.564045000     21.642600000
C       12.483772000     18.904190000     22.504582000
P       13.570774000     18.432765000     21.050571000
C       13.325578000     19.906387000     19.873068000
H       13.791339000     19.534377000     18.935016000
C       11.877756000     20.312942000     19.591936000
H       11.378708000     20.687546000     20.510313000
H       11.265342000     19.481618000     19.187196000
H       11.843095000     21.132360000     18.842864000
C       14.160805000     21.090705000     20.361029000
H       14.146367000     21.912377000     19.613548000
H       15.213152000     20.792612000     20.531021000
H       13.771619000     21.498536000     21.316858000
C       12.528186000     17.117597000     20.184185000
H       11.538274000     17.571628000     19.960027000
C       12.327238000     15.896243000     21.084502000
H       11.669784000     15.147698000     20.590648000
H       11.867005000     16.162213000     22.057797000
H       13.302304000     15.413953000     21.297539000
C       13.219950000     16.731874000     18.871894000
H       14.256812000     16.398247000     19.084060000
H       13.289756000     17.577147000     18.158409000
H       12.679927000     15.904261000     18.362286000
Fe      18.695992000     19.234634000     18.429035000
P       17.651464000     19.828582000     16.650756000
C       18.142870000     18.743917000     15.201973000
C       17.808856000     18.979845000     13.854226000
H       17.150579000     19.819133000     13.583613000
C       18.315616000     18.144646000     12.840224000
H       18.068820000     18.347889000     11.785999000
C       19.140485000     17.057304000     13.175196000
H       19.544754000     16.406147000     12.383773000
C       19.446309000     16.794746000     14.525032000
H       20.083782000     15.932062000     14.773966000
C       18.955623000     17.634967000     15.545146000
C       18.130475000     21.555923000     16.106963000
C       17.564047000     22.263468000     15.027159000
H       16.782382000     21.796913000     14.408631000
C       17.960669000     23.586374000     14.761673000
H       17.514495000     24.135405000     13.917145000
C       18.910514000     24.212697000     15.588521000
H       19.209628000     25.255142000     15.394744000
C       19.472715000     23.510079000     16.670781000
H       20.202632000     24.017556000     17.319964000
C       19.097334000     22.175683000     16.928266000
C       15.813294000     19.961859000     16.382092000
C       15.132524000     21.103928000     16.863557000
H       15.707858000     21.919378000     17.328120000
C       13.740487000     21.214775000     16.742781000
H       13.232516000     22.123097000     17.102942000
C       12.991023000     20.167133000     16.174606000
H       11.896297000     20.248778000     16.091858000
C       13.653020000     19.012128000     15.723517000
H       13.078296000     18.182977000     15.280823000
C       15.051926000     18.915115000     15.820066000
H       15.562105000     18.017359000     15.442280000
P       19.273417000     17.449525000     17.376783000
C       18.159979000     15.953807000     17.808192000
H       18.328629000     15.862018000     18.902814000
C       16.689780000     16.320202000     17.599624000
H       16.445506000     16.376583000     16.517829000
H       16.435476000     17.289638000     18.068804000
H       16.033040000     15.543953000     18.046329000
C       18.493855000     14.624828000     17.124484000
H       17.817490000     13.821140000     17.491633000
H       19.531391000     14.282346000     17.309923000
H       18.348642000     14.691206000     16.025328000
C       20.974572000     16.624178000     17.407881000
H       20.918101000     15.728769000     16.751541000
C       21.302545000     16.175753000     18.834629000
H       22.331821000     15.759281000     18.891324000
H       20.607203000     15.398561000     19.209064000
H       21.235713000     17.042483000     19.525472000
C       22.048005000     17.568462000     16.869729000
H       22.141395000     18.454105000     17.527886000
H       21.815004000     17.928623000     15.848288000
H       23.036530000     17.060594000     16.834547000
P       19.774435000     21.085411000     18.288026000
C       19.570567000     22.220591000     19.791888000
H       20.115961000     23.168295000     19.587198000
C       20.159701000     21.542925000     21.033420000
H       20.057456000     22.196099000     21.926522000
H       21.237381000     21.301992000     20.918745000
H       19.628615000     20.590154000     21.235714000
C       18.079106000     22.520404000     19.980084000
H       17.511632000     21.577459000     20.119053000
H       17.651792000     23.042958000     19.099692000
H       17.911297000     23.158914000     20.872295000
C       21.638259000     21.158076000     17.898804000
H       22.006112000     20.262589000     18.446293000
C       21.823322000     20.917288000     16.394005000
H       21.628344000     21.845229000     15.817708000
H       21.121336000     20.141404000     16.025048000
H       22.858226000     20.586454000     16.162342000
C       22.430057000     22.380721000     18.372938000
H       23.506711000     22.264618000     18.117143000
H       22.371761000     22.531824000     19.468830000
H       22.083826000     23.314109000     17.883675000
H       15.187044000     16.638828000     21.205380000
H       19.834024000     18.867465000     19.402518000
