# Supplementary material for: Mechanism of Nitrogen Reduction to Ammonia in a Diiron Model of Nitrogenase
Source: Inorg Chem. 2023 Aug 31;62(36):14715–26. doi: 10.1021/acs.inorgchem.3c02089 (PMC10498488; doi:10.1021/acs.inorgchem.3c02089)
Supplement: Supplementary file 2 — ic3c02089_si_002.zip [file ic3c02089_si_002.zip › B'.xyz]

153
Fe2C60P6NH84
N       16.938229000     18.548677000     19.959551000
Fe      16.275108000     18.814135000     21.502377000
P       15.530162000     19.738257000     23.458966000
C       15.951320000     18.606795000     24.848057000
C       15.419877000     18.711479000     26.149795000
H       14.640214000     19.450395000     26.381110000
C       15.898923000     17.873052000     27.166087000
H       15.481156000     17.952520000     28.180843000
C       16.921128000     16.943980000     26.893834000
H       17.307017000     16.298143000     27.696759000
C       17.450256000     16.837176000     25.600069000
H       18.251848000     16.110191000     25.399369000
C       16.955311000     17.657718000     24.564324000
P       17.614316000     17.578722000     22.842713000
C       19.453340000     17.863339000     23.182680000
H       19.755451000     16.939751000     23.724466000
C       19.702457000     19.061613000     24.102069000
H       19.290262000     18.896927000     25.115923000
H       20.794771000     19.225171000     24.210272000
H       19.268365000     19.998355000     23.706871000
C       20.243062000     17.936924000     21.877256000
H       20.127123000     17.012842000     21.282011000
H       19.904605000     18.779756000     21.247203000
H       21.325053000     18.068975000     22.082785000
C       17.554990000     15.732826000     22.443903000
H       18.502592000     15.320767000     22.851860000
C       17.536629000     15.523714000     20.928110000
H       18.318626000     16.107985000     20.413461000
H       17.682574000     14.449810000     20.694245000
H       16.566780000     15.844914000     20.503043000
C       16.365997000     15.032954000     23.116620000
H       16.509835000     14.890871000     24.202938000
H       15.424010000     15.602474000     22.982915000
H       16.216405000     14.032144000     22.661244000
C       16.137636000     21.364987000     24.042759000
C       15.589770000     22.546551000     23.498531000
H       14.733091000     22.492759000     22.812481000
C       16.126509000     23.796256000     23.842935000
H       15.691511000     24.711627000     23.414196000
C       17.211336000     23.876492000     24.734478000
H       17.634226000     24.856834000     25.001358000
C       17.743705000     22.703428000     25.296718000
H       18.579704000     22.761017000     26.010028000
C       17.209773000     21.450295000     24.955698000
H       17.625889000     20.540366000     25.408425000
C       13.704569000     19.886001000     23.450078000
C       12.947385000     20.414894000     24.514049000
H       13.444580000     20.885826000     25.374803000
C       11.546760000     20.352004000     24.464649000
H       10.951317000     20.762534000     25.293758000
C       10.906905000     19.753727000     23.363757000
H        9.809214000     19.681742000     23.337935000
C       11.658912000     19.268038000     22.281939000
H       11.136977000     18.823734000     21.422758000
C       13.066081000     19.359242000     22.305067000
P       14.142752000     19.011428000     20.847822000
C       13.634646000     20.377436000     19.651173000
H       14.453541000     20.352083000     18.900431000
C       12.294899000     20.153256000     18.944835000
H       11.463925000     20.019436000     19.665732000
H       12.305849000     19.295127000     18.247508000
H       12.049105000     21.052175000     18.345963000
C       13.648632000     21.728356000     20.372137000
H       13.643661000     22.556312000     19.634261000
H       14.547181000     21.853370000     21.002272000
H       12.756237000     21.844001000     21.019602000
C       13.395945000     17.468821000     20.108622000
H       12.351992000     17.758217000     19.867506000
C       13.360894000     16.303000000     21.097160000
H       12.758785000     15.471723000     20.676069000
H       12.916230000     16.582833000     22.073061000
H       14.378375000     15.908792000     21.285136000
C       14.123988000     17.104216000     18.816451000
H       15.181663000     16.853112000     19.024187000
H       14.118216000     17.925492000     18.073438000
H       13.643013000     16.224411000     18.344560000
Fe      17.888703000     18.677595000     18.616985000
P       17.023159000     19.548129000     16.676713000
C       17.665004000     18.545615000     15.258477000
C       17.422566000     18.884106000     13.912251000
H       16.757056000     19.720850000     13.657620000
C       18.025849000     18.147105000     12.882619000
H       17.835321000     18.418458000     11.833530000
C       18.877056000     17.071394000     13.191796000
H       19.359595000     16.499067000     12.385376000
C       19.100042000     16.710103000     14.529432000
H       19.748907000     15.850451000     14.751205000
C       18.485083000     17.436074000     15.570880000
C       17.798106000     21.203689000     16.363636000
C       17.493292000     21.999445000     15.239233000
H       16.756220000     21.661919000     14.497565000
C       18.107376000     23.248673000     15.077313000
H       17.866508000     23.864856000     14.198172000
C       19.015281000     23.720585000     16.043761000
H       19.486696000     24.707501000     15.923876000
C       19.311525000     22.940024000     17.169730000
H       20.006750000     23.328846000     17.927691000
C       18.710123000     21.673014000     17.328453000
C       15.275758000     19.899660000     16.216728000
C       14.719263000     21.156698000     16.545495000
H       15.315435000     21.901681000     17.091717000
C       13.417666000     21.480953000     16.137014000
H       13.007163000     22.473692000     16.375073000
C       12.645915000     20.545699000     15.425541000
H       11.624288000     20.801981000     15.107094000
C       13.183872000     19.284780000     15.121290000
H       12.588773000     18.547892000     14.561160000
C       14.495701000     18.962630000     15.506998000
H       14.917001000     17.990054000     15.219490000
P       18.533318000     16.906875000     17.338377000
C       17.309731000     15.459261000     17.324651000
H       17.034609000     15.341490000     18.392323000
C       16.063236000     15.856420000     16.530877000
H       16.267255000     15.861658000     15.441656000
H       15.694419000     16.856602000     16.817955000
H       15.247957000     15.130165000     16.719742000
C       17.889685000     14.142461000     16.797945000
H       17.093712000     13.368890000     16.824568000
H       18.735191000     13.758755000     17.398921000
H       18.217380000     14.230850000     15.741841000
C       20.221894000     16.120165000     17.516935000
H       20.256061000     15.373426000     16.696445000
C       20.403643000     15.386036000     18.846084000
H       21.384473000     14.867914000     18.848385000
H       19.624807000     14.625262000     19.040292000
H       20.408300000     16.098383000     19.693660000
C       21.331239000     17.148125000     17.297458000
H       21.358728000     17.870545000     18.135619000
H       21.210060000     17.709234000     16.350684000
H       22.315650000     16.637955000     17.263926000
P       18.997614000     20.608443000     18.803563000
C       18.364035000     21.750954000     20.151120000
H       19.058215000     22.617412000     20.103601000
C       18.446467000     21.152584000     21.541321000
H       18.125756000     21.888061000     22.302991000
H       19.460006000     20.798210000     21.799868000
H       17.766212000     20.260003000     21.658700000
C       16.946982000     22.212483000     19.827422000
H       16.274494000     21.334709000     19.775742000
H       16.880918000     22.768317000     18.873050000
H       16.580639000     22.878118000     20.633693000
C       20.879810000     20.530304000     18.958880000
H       21.038506000     19.542417000     19.440995000
C       21.503762000     20.499934000     17.554514000
H       21.554670000     21.516600000     17.118859000
H       20.929714000     19.871424000     16.846816000
H       22.536614000     20.100196000     17.606376000
C       21.524741000     21.605037000     19.841242000
H       22.620380000     21.430185000     19.874291000
H       21.161963000     21.585858000     20.886768000
H       21.373209000     22.627973000     19.441548000
H       15.599610000     17.531123000     21.759574000
H       19.066030000     18.145670000     19.367477000
