# Supplementary material for: Mechanism of Nitrogen Reduction to Ammonia in a Diiron Model of Nitrogenase
Source: Inorg Chem. 2023 Aug 31;62(36):14715–26. doi: 10.1021/acs.inorgchem.3c02089 (PMC10498488; doi:10.1021/acs.inorgchem.3c02089)
Supplement: Supplementary file 2 — ic3c02089_si_002.zip [file ic3c02089_si_002.zip › BP12.xyz]

156
Fe2C60P6N2H86
N       16.319112000     18.631182000     20.065385000
N       17.618372000     18.538212000     19.786137000
Fe      15.574094000     18.591437000     21.791478000
P       14.934472000     19.438939000     23.649524000
C       15.619652000     18.541970000     25.107642000
C       15.370133000     18.857796000     26.458142000
H       14.755917000     19.731574000     26.723908000
C       15.930644000     18.067789000     27.474120000
H       15.731603000     18.308373000     28.529622000
C       16.752069000     16.974367000     27.141733000
H       17.185808000     16.349625000     27.937546000
C       17.043181000     16.691728000     25.797144000
H       17.716412000     15.853841000     25.557244000
C       16.487660000     17.480479000     24.769105000
P       16.941751000     17.302203000     22.967299000
C       18.833376000     17.386963000     23.220925000
H       19.013900000     16.707989000     24.081784000
C       19.204686000     18.813004000     23.629663000
H       18.703302000     19.115639000     24.570483000
H       20.299507000     18.911755000     23.783609000
H       18.912305000     19.536084000     22.841563000
C       19.680627000     16.871173000     22.053781000
H       19.437596000     15.825175000     21.783268000
H       19.612635000     17.487878000     21.131436000
H       20.751926000     16.887896000     22.346293000
C       16.696977000     15.461785000     22.612873000
H       17.583713000     14.942447000     23.038290000
C       16.672465000     15.259336000     21.092246000
H       17.552908000     15.708914000     20.593609000
H       16.656237000     14.178511000     20.839232000
H       15.774777000     15.737871000     20.653406000
C       15.430514000     14.907989000     23.274594000
H       15.496472000     14.908429000     24.379746000
H       14.536968000     15.503629000     22.992861000
H       15.254615000     13.861904000     22.945667000
C       15.359580000     21.202075000     23.999696000
C       14.400212000     22.185490000     24.317125000
H       13.338234000     21.915575000     24.410570000
C       14.795784000     23.521072000     24.508051000
H       14.039158000     24.282106000     24.754071000
C       16.147393000     23.884795000     24.385082000
H       16.453913000     24.931379000     24.535024000
C       17.107974000     22.906332000     24.069319000
H       18.169120000     23.183999000     23.974515000
C       16.714979000     21.574744000     23.871753000
H       17.462232000     20.813734000     23.606710000
C       13.090569000     19.415965000     23.790390000
C       12.325700000     19.508176000     24.968181000
H       12.811464000     19.580730000     25.951211000
C       10.922264000     19.500064000     24.892333000
H       10.325448000     19.561766000     25.815105000
C       10.282300000     19.409527000     23.643827000
H        9.183069000     19.400490000     23.587537000
C       11.042057000     19.315138000     22.465310000
H       10.528628000     19.219510000     21.497401000
C       12.449375000     19.312353000     22.532714000
P       13.578373000     19.088433000     21.080718000
C       13.389843000     20.652052000     20.055770000
H       13.895611000     20.358182000     19.111700000
C       11.957489000     21.078230000     19.730828000
H       11.418148000     21.405470000     20.643217000
H       11.366774000     20.273473000     19.249419000
H       11.965248000     21.942414000     19.032951000
C       14.200891000     21.781304000     20.698622000
H       14.229617000     22.669390000     20.032735000
H       15.244743000     21.468865000     20.899943000
H       13.761118000     22.099406000     21.665408000
C       12.687497000     17.775917000     20.068604000
H       11.712600000     18.228228000     19.783250000
C       12.427241000     16.510483000     20.891527000
H       11.820280000     15.793489000     20.299844000
H       11.882395000     16.714184000     21.834650000
H       13.379935000     16.007255000     21.152477000
C       13.482826000     17.455648000     18.799331000
H       14.454558000     16.990466000     19.055740000
H       13.679279000     18.350555000     18.180353000
H       12.923089000     16.738583000     18.164462000
Fe      18.781571000     18.823956000     18.441682000
P       17.587167000     19.422216000     16.685619000
C       18.247315000     18.480945000     15.216737000
C       18.012870000     18.839040000     13.875587000
H       17.390028000     19.711630000     13.633165000
C       18.577778000     18.085212000     12.833752000
H       18.402197000     18.380344000     11.787982000
C       19.367578000     16.959471000     13.126323000
H       19.811410000     16.368766000     12.310440000
C       19.593838000     16.585712000     14.461558000
H       20.215966000     15.704365000     14.676835000
C       19.040295000     17.344299000     15.513351000
C       17.857787000     21.224097000     16.280034000
C       17.192499000     21.923586000     15.252178000
H       16.480160000     21.405254000     14.593518000
C       17.398283000     23.302730000     15.090657000
H       16.875802000     23.842110000     14.285815000
C       18.246685000     23.997866000     15.971575000
H       18.387338000     25.083991000     15.861195000
C       18.909421000     23.308306000     16.999618000
H       19.557655000     23.863872000     17.693132000
C       18.730102000     21.917405000     17.147178000
C       15.756617000     19.364660000     16.339979000
C       14.936369000     20.399415000     16.844194000
H       15.380226000     21.211290000     17.441904000
C       13.564868000     20.433064000     16.543861000
H       12.943995000     21.261082000     16.916834000
C       12.985214000     19.415924000     15.765655000
H       11.909697000     19.442759000     15.534193000
C       13.787955000     18.367641000     15.285561000
H       13.344841000     17.565511000     14.675578000
C       15.164860000     18.346645000     15.563842000
H       15.787593000     17.544247000     15.142701000
P       19.302392000     16.988537000     17.309775000
C       18.204911000     15.500734000     17.681580000
H       18.445153000     15.295652000     18.747220000
C       16.728445000     15.887413000     17.589645000
H       16.434973000     16.104650000     16.543832000
H       16.499068000     16.775193000     18.205531000
H       16.091816000     15.049272000     17.939803000
C       18.523069000     14.255955000     16.848202000
H       17.876529000     13.414470000     17.175855000
H       19.573330000     13.920071000     16.954861000
H       18.319400000     14.424444000     15.770656000
C       21.030325000     16.269126000     17.398926000
H       21.052029000     15.415165000     16.688178000
C       21.304025000     15.750030000     18.814269000
H       22.334650000     15.342920000     18.877414000
H       20.610040000     14.941077000     19.117662000
H       21.215247000     16.575777000     19.550005000
C       22.074020000     17.299097000     16.963803000
H       22.087932000     18.161914000     17.659815000
H       21.885397000     17.680286000     15.941349000
H       23.085784000     16.842506000     16.971689000
P       19.626139000     20.865480000     18.372509000
C       19.514930000     21.828773000     19.969780000
H       19.901225000     22.849552000     19.757472000
C       20.390589000     21.172566000     21.040662000
H       20.285216000     21.706229000     22.008100000
H       21.465504000     21.181415000     20.770163000
H       20.098374000     20.114857000     21.192080000
C       18.040437000     21.924752000     20.384138000
H       17.610406000     20.922538000     20.580858000
H       17.422375000     22.400626000     19.596087000
H       17.934114000     22.532769000     21.305112000
C       21.407079000     20.983204000     17.767835000
H       21.906346000     20.166394000     18.332514000
C       21.431799000     20.644551000     16.270747000
H       21.020999000     21.480984000     15.669138000
H       20.831806000     19.742748000     16.035881000
H       22.472096000     20.461965000     15.931506000
C       22.125766000     22.303033000     18.061977000
H       23.182924000     22.229126000     17.728995000
H       22.141120000     22.557512000     19.140029000
H       21.673519000     23.152103000     17.510952000
H       14.746559000     17.424040000     22.188802000
H       19.988542000     18.515030000     19.349782000
H       15.835664000     18.921882000     19.199310000
H       18.077960000     18.205054000     20.653994000
