# Supplementary material for: Mechanism of Nitrogen Reduction to Ammonia in a Diiron Model of Nitrogenase
Source: Inorg Chem. 2023 Aug 31;62(36):14715–26. doi: 10.1021/acs.inorgchem.3c02089 (PMC10498488; doi:10.1021/acs.inorgchem.3c02089)
Supplement: Supplementary file 2 — ic3c02089_si_002.zip [file ic3c02089_si_002.zip › BP122.xyz]

157
Fe2C60P6N2H87
N       16.988469000     18.887570000     20.486529000
N       16.701693000     19.706217000     19.353107000
Fe      15.805083000     18.558471000     21.948229000
P       14.959851000     19.292087000     23.765414000
C       15.645758000     18.465401000     25.255612000
C       15.294915000     18.764156000     26.586934000
H       14.576394000     19.567096000     26.812690000
C       15.889544000     18.044815000     27.635742000
H       15.616169000     18.270099000     28.677746000
C       16.840416000     17.044523000     27.356889000
H       17.302448000     16.481482000     28.182045000
C       17.222143000     16.777248000     26.031737000
H       17.991009000     16.014180000     25.833120000
C       16.630069000     17.492457000     24.971648000
P       17.159185000     17.349409000     23.199946000
C       19.007420000     17.657369000     23.417620000
H       19.331178000     16.984670000     24.240767000
C       19.231763000     19.106426000     23.853576000
H       18.676772000     19.357985000     24.778950000
H       20.308475000     19.293322000     24.045805000
H       18.913947000     19.816795000     23.063062000
C       19.793636000     17.294431000     22.155564000
H       19.785557000     16.205558000     21.962367000
H       19.388954000     17.793395000     21.251057000
H       20.855017000     17.600754000     22.260022000
C       17.064249000     15.510681000     22.800026000
H       17.974207000     15.048889000     23.241552000
C       17.091876000     15.330958000     21.274322000
H       17.910036000     15.901429000     20.797874000
H       17.219515000     14.260652000     21.010423000
H       16.143703000     15.685985000     20.824252000
C       15.818841000     14.863711000     23.415607000
H       15.844685000     14.862863000     24.522274000
H       14.894567000     15.392801000     23.099836000
H       15.732890000     13.809639000     23.077765000
C       15.193846000     21.093027000     24.062406000
C       14.142950000     21.948357000     24.450540000
H       13.137866000     21.544953000     24.639972000
C       14.374653000     23.328358000     24.582448000
H       13.549800000     23.990916000     24.885333000
C       15.649393000     23.861235000     24.325885000
H       15.825503000     24.943070000     24.426509000
C       16.701519000     23.009051000     23.943791000
H       17.703504000     23.421174000     23.749891000
C       16.473955000     21.632079000     23.810614000
H       17.291234000     20.962800000     23.504552000
C       13.130032000     19.092111000     23.765213000
C       12.286018000     18.997050000     24.885462000
H       12.698270000     19.001851000     25.903909000
C       10.897294000     18.883027000     24.699354000
H       10.234757000     18.798707000     25.573605000
C       10.355907000     18.871912000     23.402367000
H        9.268350000     18.779142000     23.260000000
C       11.198983000     18.958378000     22.281314000
H       10.759932000     18.913566000     21.274475000
C       12.592779000     19.061878000     22.455760000
P       13.835892000     19.035406000     21.080786000
C       13.569027000     20.646230000     20.129799000
H       14.063127000     20.426713000     19.157257000
C       12.113887000     21.015188000     19.834929000
H       11.558229000     21.233949000     20.768797000
H       11.572797000     20.220687000     19.283611000
H       12.072932000     21.933191000     19.211758000
C       14.319105000     21.792271000     20.816951000
H       14.381717000     22.677487000     20.151451000
H       15.347983000     21.506914000     21.118188000
H       13.802695000     22.105492000     21.746131000
C       13.124552000     17.738033000     19.922094000
H       12.147362000     18.132109000     19.568307000
C       12.897420000     16.405401000     20.642442000
H       12.400936000     15.685524000     19.959738000
H       12.260976000     16.513780000     21.541892000
H       13.860347000     15.958876000     20.962775000
C       14.057060000     17.564852000     18.722442000
H       15.057070000     17.218811000     19.056079000
H       14.170137000     18.493494000     18.128119000
H       13.656537000     16.802108000     18.026626000
Fe      18.219427000     18.902960000     18.385029000
P       17.515181000     19.556672000     16.400648000
C       18.215160000     18.510055000     15.066158000
C       18.147139000     18.820300000     13.696029000
H       17.652652000     19.740365000     13.351737000
C       18.726152000     17.946934000     12.761369000
H       18.686996000     18.190734000     11.689239000
C       19.358857000     16.767590000     13.193042000
H       19.814232000     16.087661000     12.457435000
C       19.420404000     16.451524000     14.560849000
H       19.928499000     15.529808000     14.879550000
C       18.849784000     17.323686000     15.508240000
C       17.951916000     21.330747000     16.142900000
C       17.431235000     22.117165000     15.097274000
H       16.776567000     21.672652000     14.333030000
C       17.716015000     23.490930000     15.055366000
H       17.310763000     24.107203000     14.239088000
C       18.492016000     24.083425000     16.067962000
H       18.691309000     25.165315000     16.045961000
C       19.013501000     23.302735000     17.112816000
H       19.613718000     23.784801000     17.897820000
C       18.754441000     21.917547000     17.148680000
C       15.705802000     19.625077000     16.064814000
C       14.951118000     20.653689000     16.676288000
H       15.453337000     21.442062000     17.259045000
C       13.558796000     20.702690000     16.507964000
H       12.980367000     21.512594000     16.975440000
C       12.906557000     19.723146000     15.738612000
H       11.813912000     19.758539000     15.614751000
C       13.655151000     18.711935000     15.113315000
H       13.152694000     17.954931000     14.492846000
C       15.050002000     18.663432000     15.268798000
H       15.625704000     17.878465000     14.759804000
P       18.869052000     17.030614000     17.334726000
C       17.603722000     15.642198000     17.600205000
H       17.381724000     15.712932000     18.686408000
C       16.331865000     15.961972000     16.813936000
H       16.491498000     15.826026000     15.725387000
H       15.987599000     16.997557000     16.982843000
H       15.512864000     15.281234000     17.120682000
C       18.106656000     14.231457000     17.279904000
H       17.281538000     13.510723000     17.459844000
H       18.958653000     13.911187000     17.908645000
H       18.396422000     14.130544000     16.213771000
C       20.508834000     16.184943000     17.642037000
H       20.438442000     15.243607000     17.058082000
C       20.641386000     15.838251000     19.127003000
H       21.531675000     15.197092000     19.289793000
H       19.763227000     15.292372000     19.524354000
H       20.776992000     16.757446000     19.729817000
C       21.714998000     16.977357000     17.140660000
H       21.834687000     17.922934000     17.703428000
H       21.652801000     17.215096000     16.061822000
H       22.637785000     16.381930000     17.299352000
P       19.522174000     20.723342000     18.326396000
C       19.770349000     21.674854000     19.917232000
H       20.325744000     22.588711000     19.620144000
C       20.640249000     20.857799000     20.877355000
H       20.801816000     21.419588000     21.819340000
H       21.636399000     20.619568000     20.455257000
H       20.156515000     19.893887000     21.134989000
C       18.449105000     22.109677000     20.560361000
H       17.926527000     21.257324000     21.042567000
H       17.765031000     22.602916000     19.839383000
H       18.646972000     22.841735000     21.368256000
C       21.259377000     20.588827000     17.606556000
H       21.711598000     19.758667000     18.191282000
C       21.180677000     20.181244000     16.131377000
H       20.796633000     21.011659000     15.505200000
H       20.526028000     19.307027000     15.967389000
H       22.191561000     19.919922000     15.758377000
C       22.121442000     21.843544000     17.779756000
H       23.118758000     21.654646000     17.331133000
H       22.290338000     22.120919000     18.837895000
H       21.691082000     22.717857000     17.250568000
H       14.990566000     17.352774000     22.237776000
H       19.642935000     18.591008000     18.887046000
H       16.679900000     20.720924000     19.557744000
H       15.780002000     19.432661000     18.977135000
H       17.920335000     19.196400000     20.820609000
