# Supplementary material for: Mechanism of Nitrogen Reduction to Ammonia in a Diiron Model of Nitrogenase
Source: Inorg Chem. 2023 Aug 31;62(36):14715–26. doi: 10.1021/acs.inorgchem.3c02089 (PMC10498488; doi:10.1021/acs.inorgchem.3c02089)
Supplement: Supplementary file 2 — ic3c02089_si_002.zip [file ic3c02089_si_002.zip › BP2.xyz]

155
Fe2C60P6N2H85
N       16.569752000     18.441886000     20.554848000
N       17.352635000     18.961990000     19.791178000
Fe      15.456595000     17.888517000     21.782871000
P       14.941058000     19.089628000     23.460756000
C       15.606945000     18.396211000     25.051487000
C       15.451828000     18.959856000     26.333517000
H       14.906062000     19.907554000     26.462372000
C       16.021201000     18.327056000     27.451824000
H       15.894042000     18.764598000     28.454263000
C       16.763052000     17.142343000     27.288274000
H       17.210458000     16.647383000     28.164322000
C       16.956289000     16.602710000     26.004782000
H       17.567304000     15.693930000     25.884396000
C       16.382772000     17.228009000     24.879608000
P       16.705662000     16.720370000     23.115001000
C       18.591606000     16.889151000     23.145277000
H       18.928583000     16.319864000     24.040155000
C       18.977126000     18.362385000     23.305895000
H       18.486614000     18.841170000     24.176904000
H       20.075451000     18.460846000     23.439999000
H       18.703504000     18.929448000     22.392696000
C       19.249099000     16.306291000     21.895377000
H       19.081701000     15.217041000     21.788030000
H       18.875402000     16.820172000     20.986663000
H       20.346244000     16.466995000     21.937750000
C       16.455569000     14.845489000     23.123720000
H       17.348941000     14.398988000     23.614838000
C       16.356741000     14.350652000     21.673221000
H       17.249910000     14.599937000     21.068841000
H       16.221549000     13.248262000     21.644390000
H       15.488172000     14.828646000     21.174861000
C       15.194303000     14.464318000     23.906924000
H       15.279397000     14.687055000     24.988213000
H       14.315018000     15.018150000     23.513440000
H       14.985739000     13.378380000     23.799872000
C       15.428151000     20.873107000     23.630404000
C       14.607736000     21.884060000     24.172539000
H       13.597940000     21.642480000     24.536064000
C       15.067846000     23.211708000     24.239040000
H       14.415597000     23.993262000     24.659735000
C       16.352810000     23.541299000     23.774418000
H       16.713221000     24.580049000     23.831931000
C       17.172829000     22.537424000     23.226584000
H       18.177429000     22.786265000     22.854102000
C       16.705992000     21.218103000     23.140929000
H       17.324189000     20.432313000     22.682726000
C       13.093099000     19.140304000     23.661485000
C       12.365780000     19.385645000     24.841830000
H       12.887111000     19.590597000     25.788144000
C       10.959447000     19.350113000     24.825089000
H       10.395920000     19.528438000     25.754104000
C       10.277832000     19.082166000     23.626147000
H        9.177227000     19.051985000     23.611514000
C       10.999877000     18.833692000     22.444305000
H       10.451005000     18.604035000     21.518890000
C       12.408650000     18.844938000     22.455278000
P       13.498025000     18.415676000     21.001633000
C       13.357944000     19.935572000     19.887082000
H       13.839326000     19.594091000     18.945100000
C       11.927999000     20.392114000     19.589735000
H       11.419172000     20.747161000     20.509766000
H       11.304065000     19.595430000     19.137120000
H       11.939712000     21.240176000     18.875045000
C       14.206282000     21.075161000     20.454737000
H       14.239118000     21.925370000     19.742012000
H       15.244645000     20.746273000     20.647174000
H       13.796360000     21.454098000     21.413694000
C       12.452107000     17.150267000     20.079010000
H       11.477280000     17.639135000     19.863202000
C       12.204790000     15.902865000     20.931500000
H       11.501043000     15.216560000     20.413843000
H       11.772642000     16.147363000     21.922938000
H       13.152792000     15.355840000     21.107842000
C       13.142700000     16.800321000     18.757455000
H       14.158676000     16.403298000     18.953318000
H       13.255081000     17.675601000     18.087520000
H       12.568366000     16.027170000     18.204141000
Fe      18.649931000     19.429072000     18.547154000
P       17.597151000     19.922365000     16.719368000
C       18.080784000     18.742340000     15.352783000
C       17.723300000     18.888411000     13.998581000
H       17.077975000     19.720146000     13.679000000
C       18.188683000     17.970154000     13.041580000
H       17.916742000     18.096693000     11.982041000
C       19.004472000     16.895661000     13.438067000
H       19.373972000     16.177837000     12.689080000
C       19.347376000     16.733646000     14.792182000
H       19.983060000     15.885075000     15.087941000
C       18.891257000     17.654032000     15.757897000
C       18.115775000     21.590956000     16.060900000
C       17.520775000     22.255063000     14.969445000
H       16.690724000     21.786510000     14.419327000
C       17.956651000     23.539627000     14.604479000
H       17.486932000     24.057649000     13.753767000
C       18.977105000     24.170909000     15.339457000
H       19.306322000     25.185834000     15.066923000
C       19.570242000     23.511479000     16.429730000
H       20.355185000     24.022604000     17.007404000
C       19.150032000     22.214608000     16.790492000
C       15.763858000     20.070340000     16.474065000
C       15.119470000     21.245293000     16.924788000
H       15.713905000     22.053301000     17.378614000
C       13.734782000     21.402846000     16.775012000
H       13.253709000     22.336988000     17.103838000
C       12.961644000     20.371718000     16.209300000
H       11.873133000     20.491959000     16.099324000
C       13.588129000     19.186099000     15.791312000
H       12.992443000     18.371927000     15.349967000
C       14.981193000     19.039367000     15.915087000
H       15.463625000     18.117889000     15.560034000
P       19.229107000     17.568052000     17.588254000
C       18.064358000     16.151805000     18.119361000
H       18.089828000     16.236370000     19.227218000
C       16.635035000     16.458601000     17.670396000
H       16.531914000     16.367929000     16.568841000
H       16.312149000     17.471345000     17.975125000
H       15.934650000     15.731910000     18.130317000
C       18.471201000     14.734543000     17.706192000
H       17.708211000     14.006077000     18.057295000
H       19.441847000     14.414452000     18.133030000
H       18.528912000     14.631440000     16.602012000
C       20.905930000     16.702002000     17.655412000
H       20.764955000     15.740288000     17.118398000
C       21.273196000     16.400379000     19.110144000
H       22.278366000     15.930677000     19.168698000
H       20.554697000     15.709131000     19.590212000
H       21.287753000     17.335736000     19.707845000
C       22.018895000     17.477638000     16.952992000
H       22.250214000     18.416585000     17.490879000
H       21.762610000     17.732530000     15.906894000
H       22.948228000     16.868868000     16.931409000
P       19.860232000     21.191837000     18.178023000
C       19.895365000     22.456512000     19.581051000
H       20.552301000     23.286068000     19.242755000
C       20.484690000     21.827495000     20.847618000
H       20.584754000     22.584795000     21.654421000
H       21.488280000     21.387204000     20.674877000
H       19.833785000     21.006476000     21.214279000
C       18.490840000     23.015045000     19.822470000
H       17.785795000     22.207269000     20.115502000
H       18.077614000     23.504732000     18.918125000
H       18.503440000     23.767974000     20.637726000
C       21.669649000     21.048012000     17.623125000
H       22.014028000     20.171239000     18.213196000
C       21.685255000     20.678295000     16.133189000
H       21.475599000     21.567338000     15.504322000
H       20.920773000     19.912325000     15.892587000
H       22.676913000     20.279637000     15.833964000
C       22.598367000     22.230269000     17.913688000
H       23.627192000     21.992469000     17.565841000
H       22.668424000     22.469973000     18.992983000
H       22.282516000     23.148151000     17.376821000
H       14.530999000     16.745811000     22.239426000
H       19.810333000     19.126617000     19.553892000
H       17.543444000     20.072949000     19.960656000
