# Supplementary material for: Mechanism of Nitrogen Reduction to Ammonia in a Diiron Model of Nitrogenase
Source: Inorg Chem. 2023 Aug 31;62(36):14715–26. doi: 10.1021/acs.inorgchem.3c02089 (PMC10498488; doi:10.1021/acs.inorgchem.3c02089)
Supplement: Supplementary file 2 — ic3c02089_si_002.zip [file ic3c02089_si_002.zip › BP22.xyz]

156
Fe2C60P6N2H86
N       16.636209000     18.832460000     20.228965000
N       16.290940000     19.256943000     18.991430000
Fe      15.870800000     18.487304000     21.768715000
P       15.219927000     19.493667000     23.557658000
C       15.883887000     18.683896000     25.082840000
C       15.665033000     19.126365000     26.402529000
H       15.117789000     20.061982000     26.594609000
C       16.170523000     18.381765000     27.480266000
H       15.996484000     18.723152000     28.512189000
C       16.904436000     17.204696000     27.240606000
H       17.295852000     16.618714000     28.086346000
C       17.169102000     16.792158000     25.924288000
H       17.788194000     15.897866000     25.752366000
C       16.667634000     17.534776000     24.836133000
P       17.183325000     17.268329000     23.072749000
C       19.049761000     17.447986000     23.339448000
H       19.314732000     16.647343000     24.065749000
C       19.393406000     18.800494000     23.962625000
H       18.926753000     18.942058000     24.956849000
H       20.492454000     18.893838000     24.090338000
H       19.070372000     19.627847000     23.305723000
C       19.790253000     17.197546000     22.024201000
H       19.739198000     16.131703000     21.732541000
H       19.373059000     17.797356000     21.187519000
H       20.865989000     17.454739000     22.128673000
C       17.026629000     15.413011000     22.760362000
H       17.933688000     14.941926000     23.197827000
C       17.019593000     15.174971000     21.242663000
H       17.878993000     15.658895000     20.740677000
H       17.052502000     14.088517000     21.016018000
H       16.103990000     15.600969000     20.785972000
C       15.780892000     14.825345000     23.432336000
H       15.864667000     14.808731000     24.535994000
H       14.874028000     15.411445000     23.175204000
H       15.614658000     13.782156000     23.089333000
C       15.561476000     21.283910000     23.832439000
C       14.546129000     22.255348000     23.946904000
H       13.488356000     21.954141000     23.943116000
C       14.880593000     23.615403000     24.067528000
H       14.080042000     24.366299000     24.153762000
C       16.227485000     24.015455000     24.080657000
H       16.486338000     25.081234000     24.175333000
C       17.244455000     23.048443000     23.975787000
H       18.301873000     23.354395000     23.991018000
C       16.912233000     21.692508000     23.846747000
H       17.704173000     20.936911000     23.752498000
C       13.376986000     19.369059000     23.743884000
C       12.643038000     19.567110000     24.928911000
H       13.148111000     19.858578000     25.860296000
C       11.250416000     19.381096000     24.930183000
H       10.680884000     19.525102000     25.861013000
C       10.587792000     19.001448000     23.749734000
H        9.498476000     18.843589000     23.754974000
C       11.313703000     18.814980000     22.561162000
H       10.783289000     18.503483000     21.649769000
C       12.710976000     18.999742000     22.553016000
P       13.805310000     18.766941000     21.080653000
C       13.359271000     20.239131000     19.975794000
H       13.860699000     19.993905000     19.016570000
C       11.870533000     20.425507000     19.673961000
H       11.293208000     20.658170000     20.591480000
H       11.414812000     19.539258000     19.189376000
H       11.732641000     21.280060000     18.978149000
C       13.989703000     21.513000000     20.544905000
H       13.981020000     22.328256000     19.791710000
H       15.035579000     21.351226000     20.875174000
H       13.423449000     21.873563000     21.426968000
C       12.999806000     17.336512000     20.167868000
H       11.973704000     17.675008000     19.910985000
C       12.903947000     16.079969000     21.036786000
H       12.300387000     15.306009000     20.518057000
H       12.428778000     16.277728000     22.018006000
H       13.908442000     15.653534000     21.224414000
C       13.774979000     17.055431000     18.877653000
H       14.828823000     16.805323000     19.119948000
H       13.751888000     17.909107000     18.168639000
H       13.342679000     16.189105000     18.336934000
Fe      18.157154000     18.939125000     18.337929000
P       17.601031000     19.671698000     16.350318000
C       18.241047000     18.600883000     14.993704000
C       18.146221000     18.891045000     13.619321000
H       17.643204000     19.806194000     13.274046000
C       18.699592000     18.004860000     12.680552000
H       18.634527000     18.234107000     11.606042000
C       19.340810000     16.830561000     13.113876000
H       19.780274000     16.140218000     12.377694000
C       19.423255000     16.531457000     14.484814000
H       19.932426000     15.610423000     14.804844000
C       18.869638000     17.411636000     15.436377000
C       18.154209000     21.413749000     16.055556000
C       17.789855000     22.201743000     14.946567000
H       17.183157000     21.778682000     14.131856000
C       18.166812000     23.553605000     14.901333000
H       17.881907000     24.172946000     14.037167000
C       18.882061000     24.122694000     15.971613000
H       19.155725000     25.188652000     15.944262000
C       19.240805000     23.338880000     17.081223000
H       19.787119000     23.802164000     17.916508000
C       18.887245000     21.974827000     17.124218000
C       15.796207000     19.852761000     16.010547000
C       15.115328000     20.926523000     16.635367000
H       15.687854000     21.714640000     17.151515000
C       13.715845000     21.013419000     16.576416000
H       13.201636000     21.860167000     17.055355000
C       12.974551000     20.026820000     15.901893000
H       11.876708000     20.090549000     15.863862000
C       13.644340000     18.966943000     15.265554000
H       13.072701000     18.201140000     14.719243000
C       15.046030000     18.880287000     15.315150000
H       15.558038000     18.054589000     14.801044000
P       18.866675000     17.131573000     17.276927000
C       17.621684000     15.703022000     17.480880000
H       17.435828000     15.710465000     18.576831000
C       16.318806000     16.062264000     16.764694000
H       16.441501000     16.013246000     15.663476000
H       15.974599000     17.083266000     17.015220000
H       15.511144000     15.355963000     17.043853000
C       18.107274000     14.311655000     17.063879000
H       17.294757000     13.572668000     17.231439000
H       18.984724000     13.963396000     17.642193000
H       18.361774000     14.273044000     15.984361000
C       20.510010000     16.263400000     17.547909000
H       20.461569000     15.357747000     16.907111000
C       20.638174000     15.836327000     19.009729000
H       21.549670000     15.219952000     19.156273000
H       19.772271000     15.242788000     19.363455000
H       20.719285000     16.731029000     19.655738000
C       21.710854000     17.103697000     17.115393000
H       21.817097000     17.996470000     17.760729000
H       21.641595000     17.439016000     16.062594000
H       22.641925000     16.507175000     17.216148000
P       19.364176000     20.771643000     18.456913000
C       19.158033000     21.784774000     20.017363000
H       19.750189000     22.714899000     19.879412000
C       19.686101000     20.992509000     21.214927000
H       19.598238000     21.593581000     22.143144000
H       20.748500000     20.693769000     21.110163000
H       19.080748000     20.072957000     21.332793000
C       17.676826000     22.135110000     20.214564000
H       17.127219000     21.233041000     20.554392000
H       17.203074000     22.536334000     19.294952000
H       17.558976000     22.900867000     21.007800000
C       21.225875000     20.655517000     18.152466000
H       21.501027000     19.733207000     18.708394000
C       21.463837000     20.424738000     16.652960000
H       21.317342000     21.363572000     16.081141000
H       20.775344000     19.665260000     16.230703000
H       22.502445000     20.079418000     16.472141000
C       22.066693000     21.824440000     18.672896000
H       23.140531000     21.634138000     18.460860000
H       21.972474000     21.970927000     19.766342000
H       21.804332000     22.778225000     18.171155000
H       15.069794000     17.289492000     22.212719000
H       19.312488000     18.518865000     19.272082000
H       16.017304000     20.254653000     18.914415000
H       15.605563000     18.672754000     18.475483000
