# Supplementary material for: Mechanism of Nitrogen Reduction to Ammonia in a Diiron Model of Nitrogenase
Source: Inorg Chem. 2023 Aug 31;62(36):14715–26. doi: 10.1021/acs.inorgchem.3c02089 (PMC10498488; doi:10.1021/acs.inorgchem.3c02089)
Supplement: Supplementary file 2 — ic3c02089_si_002.zip [file ic3c02089_si_002.zip › BP22_H.xyz]

80
FeC30P3N2H44
N       16.839363000     18.912099000     20.492999000
N       17.009464000     19.350869000     19.305276000
Fe      16.453784000     18.293136000     21.984013000
P       16.305534000     19.038824000     24.000285000
C       17.564998000     18.289044000     25.120687000
C       17.754891000     18.624519000     26.475513000
H       17.130152000     19.393145000     26.955310000
C       18.770180000     17.992613000     27.211140000
H       18.917458000     18.248786000     28.271269000
C       19.605871000     17.043288000     26.592959000
H       20.401871000     16.551631000     27.172568000
C       19.442017000     16.735013000     25.232715000
H       20.115891000     16.007603000     24.753916000
C       18.421872000     17.361171000     24.489261000
P       18.178320000     17.123039000     22.669484000
C       19.880749000     17.599206000     22.024401000
H       20.594982000     17.006947000     22.638328000
C       20.116557000     19.091245000     22.277359000
H       19.967835000     19.368220000     23.340460000
H       21.156319000     19.364938000     22.001924000
H       19.429626000     19.705103000     21.658878000
C       20.073279000     17.240658000     20.547459000
H       20.064674000     16.147676000     20.372313000
H       19.291315000     17.705287000     19.912649000
H       21.055866000     17.620648000     20.196683000
C       18.074261000     15.258237000     22.459055000
H       19.116069000     14.885636000     22.577272000
C       17.558252000     14.899379000     21.058412000
H       18.154144000     15.354758000     20.245840000
H       17.578550000     13.798624000     20.918359000
H       16.511513000     15.240203000     20.926994000
C       17.185327000     14.643012000     23.547045000
H       17.612430000     14.756319000     24.561716000
H       16.179168000     15.112739000     23.549458000
H       17.047555000     13.558547000     23.355600000
C       16.524225000     20.846572000     24.285427000
C       15.771607000     21.576410000     25.227383000
H       14.999756000     21.079132000     25.832772000
C       15.992608000     22.955753000     25.385075000
H       15.398368000     23.520872000     26.119498000
C       16.960299000     23.611670000     24.605520000
H       17.127683000     24.692645000     24.728863000
C       17.709522000     22.885480000     23.661811000
H       18.463944000     23.395255000     23.043004000
C       17.489302000     21.509960000     23.499098000
H       18.053464000     20.941468000     22.744783000
C       14.633077000     18.668282000     24.694373000
C       14.281540000     18.594218000     26.054538000
H       15.038911000     18.728945000     26.840007000
C       12.949609000     18.327260000     26.417080000
H       12.678037000     18.259133000     27.481364000
C       11.969825000     18.142076000     25.426618000
H       10.928593000     17.931365000     25.713921000
C       12.317381000     18.205530000     24.065954000
H       11.546211000     18.030096000     23.301676000
C       13.651623000     18.459056000     23.693843000
P       14.277118000     18.466431000     21.955140000
C       13.588842000     20.028731000     21.167363000
H       13.882885000     19.908093000     20.100898000
C       12.065990000     20.165242000     21.259162000
H       11.738573000     20.336511000     22.304988000
H       11.526735000     19.279784000     20.867716000
H       11.732464000     21.040369000     20.662949000
C       14.311253000     21.257475000     21.727268000
H       13.956366000     22.175369000     21.214293000
H       15.406658000     21.183709000     21.587813000
H       14.118572000     21.384367000     22.812303000
C       13.357528000     17.078073000     21.099372000
H       12.284704000     17.366577000     21.127389000
C       13.531374000     15.745147000     21.832497000
H       12.903605000     14.965698000     21.353067000
H       13.238689000     15.806124000     22.899357000
H       14.584721000     15.403348000     21.790266000
C       13.814772000     16.993371000     19.637152000
H       14.900147000     16.770617000     19.575581000
H       13.627490000     17.930780000     19.075653000
H       13.268776000     16.180979000     19.114466000
H       15.894643000     16.972957000     22.451742000
H       17.312855000     20.323956000     19.141330000
H       16.893425000     18.733736000     18.486046000
