# Supplementary material for: Mechanism of Nitrogen Reduction to Ammonia in a Diiron Model of Nitrogenase
Source: Inorg Chem. 2023 Aug 31;62(36):14715–26. doi: 10.1021/acs.inorgchem.3c02089 (PMC10498488; doi:10.1021/acs.inorgchem.3c02089)
Supplement: Supplementary file 2 — ic3c02089_si_002.zip [file ic3c02089_si_002.zip › BP222.xyz]

157
Fe2C60P6N2H87
N       16.362151000     18.295415000     19.452506000
N       15.390319000     17.586017000     18.589517000
Fe      16.014213000     18.650358000     21.213047000
P       15.636459000     19.796078000     23.174927000
C       15.784673000     18.575756000     24.552574000
C       15.235344000     18.746780000     25.838056000
H       14.638108000     19.637490000     26.077801000
C       15.452921000     17.772582000     26.823870000
H       15.014931000     17.901232000     27.825114000
C       16.237181000     16.640212000     26.536096000
H       16.418633000     15.882780000     27.313541000
C       16.793081000     16.472740000     25.258449000
H       17.419578000     15.591459000     25.054684000
C       16.548693000     17.429933000     24.252459000
P       17.302600000     17.356664000     22.568567000
C       19.123939000     17.487778000     23.132881000
H       19.231871000     16.557929000     23.734105000
C       19.402159000     18.666364000     24.061764000
H       18.850992000     18.573178000     25.016814000
H       20.484000000     18.688454000     24.309855000
H       19.150151000     19.641078000     23.609351000
C       20.077377000     17.403053000     21.948768000
H       20.056846000     16.394042000     21.501295000
H       19.818123000     18.132208000     21.152185000
H       21.121859000     17.599773000     22.268684000
C       17.267920000     15.517889000     22.120204000
H       18.139829000     15.090206000     22.659264000
C       17.485642000     15.363480000     20.615500000
H       18.269947000     16.033729000     20.221816000
H       17.747391000     14.316162000     20.363508000
H       16.545254000     15.611152000     20.086302000
C       16.005391000     14.759833000     22.536832000
H       15.784652000     14.816835000     23.618323000
H       15.117491000     15.126370000     21.985604000
H       16.124078000     13.687114000     22.276802000
C       16.492691000     21.290038000     23.841207000
C       16.141971000     22.551195000     23.311719000
H       15.354794000     22.627628000     22.547826000
C       16.769611000     23.716106000     23.776097000
H       16.487898000     24.692175000     23.352612000
C       17.748622000     23.635227000     24.782766000
H       18.243833000     24.548767000     25.145558000
C       18.070264000     22.387837000     25.343308000
H       18.810535000     22.319153000     26.154856000
C       17.439942000     21.220429000     24.880582000
H       17.677547000     20.256865000     25.346910000
C       13.896863000     20.378052000     23.349452000
C       13.426389000     21.198341000     24.396648000
H       14.125489000     21.629587000     25.127929000
C       12.056213000     21.478137000     24.494413000
H       11.685952000     22.117245000     25.310084000
C       11.156943000     20.939116000     23.555017000
H       10.080138000     21.149872000     23.638176000
C       11.627735000     20.141935000     22.501525000
H       10.908948000     19.738886000     21.774887000
C       13.009199000     19.876348000     22.386417000
P       13.776093000     18.898878000     21.022135000
C       13.151980000     19.844461000     19.500225000
H       13.857151000     19.559394000     18.693879000
C       11.732467000     19.509496000     19.037438000
H       10.970898000     19.778503000     19.794830000
H       11.602117000     18.440776000     18.778133000
H       11.494519000     20.094221000     18.125837000
C       13.349654000     21.346650000     19.747819000
H       13.169190000     21.916504000     18.814698000
H       14.377113000     21.578976000     20.091601000
H       12.642202000     21.731744000     20.507430000
C       12.709107000     17.344429000     21.188918000
H       11.672146000     17.701674000     21.019173000
C       12.817045000     16.810869000     22.624157000
H       12.218134000     15.882694000     22.725870000
H       12.445122000     17.538044000     23.370081000
H       13.863479000     16.564036000     22.892080000
C       13.018009000     16.254958000     20.160229000
H       14.052958000     15.866527000     20.271580000
H       12.849018000     16.580638000     19.111122000
H       12.347057000     15.384945000     20.311775000
Fe      17.919431000     18.809129000     18.664928000
P       17.220433000     19.629711000     16.705634000
C       18.087113000     18.817445000     15.294298000
C       18.013308000     19.262880000     13.959572000
H       17.414594000     20.145353000     13.693021000
C       18.710594000     18.572031000     12.957531000
H       18.660808000     18.922415000     11.915622000
C       19.470920000     17.434113000     13.284807000
H       20.015168000     16.890183000     12.498058000
C       19.539854000     16.986374000     14.613243000
H       20.136907000     16.092593000     14.846590000
C       18.851962000     17.683097000     15.628772000
C       17.626274000     21.417011000     16.487736000
C       17.121270000     22.244713000     15.464009000
H       16.391417000     21.861626000     14.735846000
C       17.533710000     23.583348000     15.391213000
H       17.141100000     24.232966000     14.594435000
C       18.435072000     24.097805000     16.342150000
H       18.748006000     25.151603000     16.289994000
C       18.926928000     23.276042000     17.368071000
H       19.612167000     23.701422000     18.115192000
C       18.524991000     21.926182000     17.441475000
C       15.456388000     19.632953000     16.137983000
C       14.596864000     20.643821000     16.629909000
H       14.980387000     21.391073000     17.340722000
C       13.273896000     20.733010000     16.172682000
H       12.628534000     21.550399000     16.527025000
C       12.775814000     19.790387000     15.256057000
H       11.735082000     19.859159000     14.905549000
C       13.616429000     18.773476000     14.774288000
H       13.240778000     18.042765000     14.042413000
C       14.954446000     18.705361000     15.195989000
H       15.618835000     17.949823000     14.755141000
P       18.812800000     17.168039000     17.408988000
C       17.738275000     15.580486000     17.273846000
H       17.257871000     15.532088000     18.271704000
C       16.650961000     15.728914000     16.202328000
H       17.075603000     15.638355000     15.183586000
H       16.130461000     16.702971000     16.232388000
H       15.883713000     14.936706000     16.323977000
C       18.485954000     14.259140000     17.067409000
H       17.750201000     13.427555000     17.058541000
H       19.218166000     14.037985000     17.865038000
H       19.012284000     14.234819000     16.091299000
C       20.558867000     16.469404000     17.589800000
H       20.566583000     15.624987000     16.870819000
C       20.848753000     15.928081000     18.986602000
H       21.814592000     15.381904000     18.984530000
H       20.076461000     15.233081000     19.365639000
H       20.940915000     16.765296000     19.700819000
C       21.653714000     17.454364000     17.181060000
H       21.741831000     18.274044000     17.917714000
H       21.495275000     17.895516000     16.180131000
H       22.629078000     16.924938000     17.162528000
P       19.055455000     20.732433000     18.754855000
C       18.617703000     21.735263000     20.269403000
H       19.190825000     22.681305000     20.166971000
C       19.020658000     21.020129000     21.553139000
H       18.826683000     21.661820000     22.434951000
H       20.089644000     20.731514000     21.568051000
H       18.413816000     20.096593000     21.664322000
C       17.121754000     22.048093000     20.224380000
H       16.526982000     21.120401000     20.392590000
H       16.805555000     22.479924000     19.255157000
H       16.860958000     22.771436000     21.016314000
C       20.930840000     20.759659000     18.572934000
H       21.232717000     19.794534000     19.031922000
C       21.270879000     20.730454000     17.074898000
H       21.128354000     21.729390000     16.616715000
H       20.636322000     20.017072000     16.511243000
H       22.329983000     20.438714000     16.923528000
C       21.665744000     21.891933000     19.296895000
H       22.758106000     21.780820000     19.130672000
H       21.500865000     21.883485000     20.391348000
H       21.384066000     22.891906000     18.910848000
H       15.384468000     17.361040000     21.578521000
H       19.251287000     18.523938000     19.357490000
H       15.158722000     18.154821000     17.741398000
H       14.512950000     17.308020000     19.072660000
H       15.817756000     16.705072000     18.245877000
