# Supplementary material for: Mechanism of Nitrogen Reduction to Ammonia in a Diiron Model of Nitrogenase
Source: Inorg Chem. 2023 Aug 31;62(36):14715–26. doi: 10.1021/acs.inorgchem.3c02089 (PMC10498488; doi:10.1021/acs.inorgchem.3c02089)
Supplement: Supplementary file 2 — ic3c02089_si_002.zip [file ic3c02089_si_002.zip › BP222_H.xyz]

81
FeC30P3N2H45
N       17.023869000     19.468725000     20.632658000
N       16.732091000     20.370294000     19.548804000
Fe      16.670216000     18.475854000     21.872729000
P       16.447212000     19.151155000     23.954946000
C       17.748281000     18.506200000     25.070195000
C       18.012247000     18.986851000     26.366359000
H       17.438621000     19.829775000     26.780843000
C       19.034231000     18.386158000     27.118610000
H       19.251190000     18.751918000     28.133269000
C       19.788165000     17.326493000     26.578241000
H       20.591345000     16.867289000     27.173739000
C       19.535738000     16.859550000     25.277592000
H       20.144307000     16.042653000     24.861183000
C       18.514837000     17.461779000     24.517927000
P       18.074659000     16.992019000     22.794160000
C       19.682956000     17.151569000     21.837514000
H       20.309551000     16.335605000     22.262920000
C       20.334124000     18.510330000     22.126867000
H       20.477191000     18.700937000     23.208144000
H       21.331664000     18.547249000     21.643937000
H       19.727711000     19.336718000     21.701832000
C       19.504128000     16.932266000     20.330802000
H       19.033784000     15.963377000     20.082756000
H       18.885393000     17.739637000     19.889426000
H       20.498190000     16.958837000     19.839615000
C       17.648136000     15.189728000     23.004858000
H       18.527747000     14.769620000     23.540092000
C       17.475002000     14.439523000     21.681566000
H       18.437956000     14.298931000     21.154775000
H       17.053631000     13.432844000     21.879309000
H       16.780401000     14.957683000     20.989148000
C       16.425256000     15.106062000     23.931018000
H       16.634705000     15.532531000     24.931787000
H       15.551300000     15.643055000     23.512668000
H       16.132522000     14.046034000     24.073308000
C       16.515461000     20.954853000     24.245470000
C       15.589277000     21.618185000     25.074300000
H       14.765048000     21.065229000     25.548082000
C       15.713569000     23.002139000     25.284055000
H       14.988617000     23.520719000     25.929348000
C       16.752797000     23.719844000     24.669015000
H       16.843215000     24.804386000     24.832534000
C       17.677407000     23.054880000     23.842186000
H       18.491613000     23.616166000     23.359467000
C       17.561299000     21.674339000     23.628141000
H       18.277715000     21.155616000     22.972078000
C       14.833311000     18.554784000     24.591617000
C       14.504871000     18.414431000     25.951073000
H       15.236169000     18.660987000     26.734834000
C       13.232539000     17.934593000     26.306037000
H       12.974828000     17.811679000     27.368431000
C       12.295040000     17.604664000     25.311922000
H       11.302009000     17.226687000     25.596985000
C       12.620729000     17.740308000     23.951172000
H       11.882093000     17.465113000     23.184763000
C       13.897731000     18.206793000     23.586803000
P       14.485521000     18.397386000     21.856712000
C       13.683486000     19.976061000     21.208051000
H       13.922836000     19.937861000     20.122088000
C       12.159085000     19.979552000     21.372635000
H       11.869730000     19.997294000     22.442680000
H       11.662597000     19.118624000     20.886082000
H       11.748268000     20.897371000     20.903744000
C       14.298423000     21.236558000     21.818012000
H       13.929789000     22.133611000     21.280497000
H       15.405583000     21.242841000     21.792781000
H       14.008490000     21.348971000     22.881197000
C       13.667076000     17.076424000     20.818328000
H       12.591717000     17.354880000     20.822163000
C       13.803034000     15.665555000     21.391174000
H       13.213089000     14.962021000     20.769221000
H       13.431063000     15.583413000     22.430428000
H       14.852651000     15.316569000     21.371205000
C       14.200242000     17.169319000     19.382095000
H       15.286259000     16.944151000     19.342188000
H       14.032471000     18.166437000     18.927895000
H       13.679179000     16.429271000     18.741664000
H       16.254613000     17.057897000     21.618310000
H       17.611922000     20.773393000     19.164259000
H       16.247878000     19.890006000     18.761506000
H       16.138412000     21.170006000     19.859528000
