# Supplementary material for: Mechanism of Nitrogen Reduction to Ammonia in a Diiron Model of Nitrogenase
Source: Inorg Chem. 2023 Aug 31;62(36):14715–26. doi: 10.1021/acs.inorgchem.3c02089 (PMC10498488; doi:10.1021/acs.inorgchem.3c02089)
Supplement: Supplementary file 2 — ic3c02089_si_002.zip [file ic3c02089_si_002.zip › C'.xyz]

153
Fe2C60P6NH84
N       16.857563000     18.339744000     19.911612000
Fe      16.174541000     18.513013000     21.442646000
P       15.532995000     19.641738000     23.293799000
C       15.862957000     18.578543000     24.770863000
C       15.322842000     18.792484000     26.054852000
H       14.608307000     19.608865000     26.231530000
C       15.705857000     17.966387000     27.122106000
H       15.277900000     18.130673000     28.122707000
C       16.646436000     16.940366000     26.915326000
H       16.960828000     16.302709000     27.755601000
C       17.189556000     16.728010000     25.638734000
H       17.935690000     15.931235000     25.498666000
C       16.784161000     17.530588000     24.551738000
P       17.494697000     17.377946000     22.846116000
C       19.308484000     17.737780000     23.280777000
H       19.602371000     16.884625000     23.932054000
C       19.453154000     19.028653000     24.087528000
H       19.034951000     18.921028000     25.107112000
H       20.525855000     19.295220000     24.193295000
H       18.945164000     19.881634000     23.602709000
C       20.167675000     17.704410000     22.017177000
H       20.202547000     16.684896000     21.588266000
H       19.768818000     18.380568000     21.234432000
H       21.212713000     18.004308000     22.242591000
C       17.598237000     15.515170000     22.523413000
H       18.570852000     15.202194000     22.960853000
C       17.627572000     15.285152000     21.009614000
H       18.294083000     15.993653000     20.488578000
H       17.951372000     14.249221000     20.779306000
H       16.615353000     15.434142000     20.586778000
C       16.474066000     14.698036000     23.164859000
H       16.495212000     14.708981000     24.269670000
H       15.479872000     15.067912000     22.843560000
H       16.550245000     13.639651000     22.837487000
C       16.164640000     21.290198000     23.819161000
C       15.716084000     22.436501000     23.128192000
H       14.946249000     22.343044000     22.348744000
C       16.240602000     23.701102000     23.434064000
H       15.879971000     24.586771000     22.888862000
C       17.222388000     23.835733000     24.432320000
H       17.638356000     24.827142000     24.668276000
C       17.657502000     22.701143000     25.138180000
H       18.411587000     22.799695000     25.934062000
C       17.128520000     21.434729000     24.838093000
H       17.464359000     20.557983000     25.407087000
C       13.709281000     19.910118000     23.320366000
C       13.015409000     20.614541000     24.324546000
H       13.567610000     21.131736000     25.123616000
C       11.613452000     20.669098000     24.293706000
H       11.068558000     21.216180000     25.078049000
C       10.906634000     20.018856000     23.264916000
H        9.806379000     20.046548000     23.250310000
C       11.599180000     19.351058000     22.241907000
H       11.031368000     18.864184000     21.436257000
C       13.009419000     19.313971000     22.250777000
P       14.044454000     18.654843000     20.864599000
C       13.627218000     19.845046000     19.464972000
H       14.457567000     19.662959000     18.749537000
C       12.289021000     19.609097000     18.764342000
H       11.431854000     19.713912000     19.459721000
H       12.226834000     18.618461000     18.275310000
H       12.154343000     20.370093000     17.971087000
C       13.739690000     21.277209000     19.996257000
H       13.776601000     22.003734000     19.161045000
H       14.657481000     21.411032000     20.599408000
H       12.871724000     21.538270000     20.635242000
C       13.144597000     17.073866000     20.422805000
H       12.129156000     17.392988000     20.106637000
C       13.005363000     16.143802000     21.627818000
H       12.469748000     15.216585000     21.335783000
H       12.444718000     16.611936000     22.460942000
H       13.999437000     15.847264000     22.018041000
C       13.847927000     16.408615000     19.241211000
H       14.884668000     16.126483000     19.511629000
H       13.907688000     17.082980000     18.366031000
H       13.306013000     15.492808000     18.926777000
Fe      17.879358000     18.851303000     18.704029000
P       17.037286000     19.746690000     16.810614000
C       17.622647000     18.760009000     15.344094000
C       17.346904000     19.104620000     14.005969000
H       16.689185000     19.953905000     13.772634000
C       17.905714000     18.357230000     12.957730000
H       17.693357000     18.634775000     11.914011000
C       18.738391000     17.260172000     13.242710000
H       19.183715000     16.676594000     12.422452000
C       18.994268000     16.897431000     14.574990000
H       19.633593000     16.025869000     14.778923000
C       18.433883000     17.642813000     15.633529000
C       17.819722000     21.395919000     16.426201000
C       17.466916000     22.213233000     15.331793000
H       16.664280000     21.913011000     14.643367000
C       18.123180000     23.436162000     15.129050000
H       17.847231000     24.068556000     14.271428000
C       19.119765000     23.860340000     16.028052000
H       19.623245000     24.827707000     15.878615000
C       19.465104000     23.054541000     17.123338000
H       20.229862000     23.404896000     17.831830000
C       18.825987000     21.811514000     17.316690000
C       15.290889000     20.129347000     16.323550000
C       14.745728000     21.393950000     16.638313000
H       15.341034000     22.121410000     17.209170000
C       13.463306000     21.747505000     16.193471000
H       13.062769000     22.745730000     16.427427000
C       12.695387000     20.833507000     15.449599000
H       11.692035000     21.114063000     15.094796000
C       13.212058000     19.556910000     15.172752000
H       12.616139000     18.830129000     14.599640000
C       14.502378000     19.206373000     15.604160000
H       14.909275000     18.220371000     15.341771000
P       18.552992000     17.192911000     17.426202000
C       17.340424000     15.726296000     17.478076000
H       17.143033000     15.621518000     18.562698000
C       16.037310000     16.127233000     16.785041000
H       16.166049000     16.180182000     15.684826000
H       15.677056000     17.109666000     17.143701000
H       15.245701000     15.379498000     16.992389000
C       17.861173000     14.396196000     16.925756000
H       17.063151000     13.627988000     17.012420000
H       18.741665000     14.009066000     17.473615000
H       18.120466000     14.467698000     15.848906000
C       20.232670000     16.348715000     17.497636000
H       20.154233000     15.546021000     16.735379000
C       20.502006000     15.701667000     18.854928000
H       21.479924000     15.176631000     18.838172000
H       19.731214000     14.962406000     19.140434000
H       20.547947000     16.471557000     19.648413000
C       21.374477000     17.281695000     17.101909000
H       21.551157000     18.038384000     17.888296000
H       21.185566000     17.808697000     16.146686000
H       22.312255000     16.698809000     16.985958000
P       19.152812000     20.674729000     18.737877000
C       18.652734000     21.830301000     20.145133000
H       19.368907000     22.676361000     20.076272000
C       18.784107000     21.150063000     21.500043000
H       18.527082000     21.851381000     22.319571000
H       19.803211000     20.761388000     21.685568000
H       18.079041000     20.289897000     21.561708000
C       17.231907000     22.346472000     19.918199000
H       16.518541000     21.498889000     19.913625000
H       17.125017000     22.900452000     18.965099000
H       16.944164000     23.030278000     20.741142000
C       21.044774000     20.581183000     18.793449000
H       21.206958000     19.575471000     19.236685000
C       21.605740000     20.589604000     17.362213000
H       21.658288000     21.621390000     16.962802000
H       20.985846000     20.000557000     16.659543000
H       22.632794000     20.170202000     17.346336000
C       21.765887000     21.612254000     19.670305000
H       22.858798000     21.415997000     19.638696000
H       21.458921000     21.569686000     20.732757000
H       21.616425000     22.650819000     19.310809000
H       15.565084000     17.191206000     21.750624000
H       19.097240000     18.375160000     19.445085000
