# Supplementary material for: Mechanism of Nitrogen Reduction to Ammonia in a Diiron Model of Nitrogenase
Source: Inorg Chem. 2023 Aug 31;62(36):14715–26. doi: 10.1021/acs.inorgchem.3c02089 (PMC10498488; doi:10.1021/acs.inorgchem.3c02089)
Supplement: Supplementary file 2 — ic3c02089_si_002.zip [file ic3c02089_si_002.zip › CP1'.xyz]

154
Fe2C60P6NH85
N       16.780311000     18.504329000     19.945866000
Fe      16.173442000     18.828207000     21.573699000
P       15.476744000     19.714532000     23.523628000
C       15.861218000     18.561243000     24.906534000
C       15.328903000     18.650604000     26.208521000
H       14.565799000     19.401995000     26.453779000
C       15.778588000     17.773682000     27.206333000
H       15.357786000     17.840311000     28.220740000
C       16.772655000     16.820662000     26.915537000
H       17.134521000     16.143721000     27.703867000
C       17.303068000     16.727338000     25.620539000
H       18.080319000     15.978558000     25.404661000
C       16.836182000     17.585937000     24.603614000
P       17.493091000     17.535929000     22.878852000
C       19.335335000     17.801044000     23.222201000
H       19.612172000     16.894417000     23.804098000
C       19.594567000     19.021650000     24.108358000
H       19.182311000     18.877224000     25.125462000
H       20.688145000     19.179761000     24.213500000
H       19.164548000     19.953920000     23.699313000
C       20.141448000     17.790032000     21.921471000
H       20.119483000     16.793670000     21.443037000
H       19.754239000     18.517865000     21.183491000
H       21.205171000     18.033628000     22.121966000
C       17.483456000     15.695446000     22.446295000
H       18.421592000     15.308972000     22.899307000
C       17.554837000     15.502843000     20.928679000
H       18.293616000     16.167951000     20.446928000
H       17.818230000     14.452044000     20.692290000
H       16.568127000     15.710576000     20.468246000
C       16.293849000     14.931155000     23.032799000
H       16.301380000     14.889491000     24.136974000
H       15.332206000     15.384455000     22.720930000
H       16.302566000     13.887532000     22.655099000
C       16.153834000     21.322163000     24.089532000
C       15.684163000     22.506889000     23.481524000
H       14.851271000     22.464710000     22.765055000
C       16.259004000     23.743898000     23.807644000
H       15.883439000     24.661651000     23.330405000
C       17.306237000     23.808419000     24.744799000
H       17.758947000     24.778631000     24.999303000
C       17.758711000     22.634533000     25.371037000
H       18.560648000     22.682059000     26.123211000
C       17.185292000     21.393405000     25.047647000
H       17.531665000     20.483821000     25.556795000
C       13.663613000     19.983486000     23.542592000
C       12.954267000     20.541112000     24.624986000
H       13.489814000     20.928228000     25.503996000
C       11.554905000     20.616726000     24.570051000
H       10.996373000     21.048284000     25.414048000
C       10.867606000     20.135323000     23.440450000
H        9.768574000     20.177195000     23.406028000
C       11.575934000     19.619318000     22.343802000
H       11.018028000     19.264803000     21.466014000
C       12.985212000     19.563174000     22.379109000
P       14.040687000     19.097207000     20.937994000
C       13.604968000     20.415940000     19.655641000
H       14.453360000     20.350089000     18.939048000
C       12.295103000     20.181050000     18.899269000
H       11.428299000     20.087908000     19.583133000
H       12.325924000     19.293507000     18.240426000
H       12.091375000     21.056357000     18.251699000
C       13.612020000     21.797066000     20.319601000
H       13.639866000     22.593952000     19.548941000
H       14.490815000     21.938314000     20.974409000
H       12.701486000     21.948946000     20.933253000
C       13.190782000     17.555777000     20.290462000
H       12.192671000     17.914146000     19.965946000
C       12.989278000     16.501960000     21.378298000
H       12.452456000     15.625305000     20.961619000
H       12.401130000     16.887577000     22.233457000
H       13.958676000     16.140145000     21.773732000
C       13.926937000     17.002812000     19.068906000
H       14.872382000     16.508969000     19.375823000
H       14.161433000     17.784130000     18.317541000
H       13.314575000     16.229608000     18.563233000
Fe      17.814139000     18.635038000     18.542658000
P       17.047314000     19.501312000     16.592889000
C       17.674066000     18.534349000     15.145398000
C       17.306848000     18.799867000     13.811938000
H       16.531193000     19.545184000     13.582513000
C       17.929823000     18.099492000     12.767060000
H       17.647590000     18.310824000     11.724762000
C       18.914688000     17.135801000     13.049693000
H       19.406864000     16.594018000     12.228098000
C       19.259750000     16.844025000     14.379498000
H       20.012102000     16.069178000     14.586344000
C       18.632696000     17.537595000     15.434411000
C       17.790865000     21.165020000     16.305238000
C       17.506881000     21.974557000     15.185982000
H       16.815145000     21.629502000     14.404476000
C       18.084259000     23.248041000     15.088657000
H       17.862770000     23.882717000     14.217620000
C       18.931749000     23.720813000     16.109216000
H       19.370188000     24.727561000     16.038873000
C       19.217524000     22.914564000     17.220344000
H       19.871840000     23.302961000     18.014452000
C       18.656208000     21.623560000     17.312533000
C       15.282204000     19.807405000     16.174113000
C       14.716942000     21.078685000     16.420926000
H       15.315175000     21.868198000     16.898040000
C       13.406185000     21.358740000     16.008512000
H       12.989383000     22.363264000     16.175303000
C       12.633981000     20.365187000     15.381677000
H       11.606838000     20.588392000     15.056090000
C       13.177501000     19.087024000     15.172276000
H       12.580481000     18.303935000     14.681024000
C       14.497886000     18.807200000     15.560251000
H       14.925783000     17.820329000     15.337135000
P       18.815756000     17.126190000     17.220258000
C       17.685686000     15.594165000     17.354296000
H       17.584029000     15.448874000     18.448182000
C       16.302872000     15.901085000     16.773339000
H       16.339463000     15.982224000     15.668278000
H       15.879123000     16.842842000     17.170593000
H       15.596065000     15.086112000     17.028412000
C       18.260454000     14.315537000     16.736565000
H       17.508877000     13.504075000     16.834151000
H       19.182117000     13.963389000     17.237491000
H       18.466963000     14.436195000     15.653032000
C       20.521591000     16.377171000     17.376924000
H       20.483577000     15.529069000     16.661907000
C       20.749310000     15.817160000     18.782446000
H       21.713501000     15.270084000     18.817775000
H       19.957773000     15.114033000     19.105549000
H       20.804958000     16.634550000     19.526811000
C       21.657097000     17.305868000     16.950926000
H       21.843258000     18.081128000     17.714901000
H       21.466248000     17.803418000     15.980380000
H       22.591244000     16.716590000     16.846362000
P       18.949830000     20.475435000     18.728350000
C       18.353401000     21.587447000     20.124549000
H       19.063956000     22.441244000     20.091091000
C       18.442533000     20.960960000     21.501005000
H       18.137299000     21.680347000     22.284533000
H       19.451779000     20.586473000     21.743160000
H       17.764238000     20.066540000     21.609315000
C       16.941028000     22.088326000     19.839283000
H       16.241512000     21.231032000     19.805625000
H       16.861907000     22.648014000     18.888572000
H       16.620139000     22.763263000     20.657168000
C       20.839073000     20.396355000     18.830724000
H       21.015010000     19.356402000     19.178887000
C       21.444215000     20.563251000     17.427588000
H       21.452481000     21.627095000     17.121649000
H       20.891093000     20.001783000     16.649666000
H       22.493919000     20.206832000     17.424961000
C       21.492769000     21.358997000     19.829609000
H       22.592514000     21.211909000     19.800345000
H       21.172107000     21.189038000     20.874813000
H       21.302156000     22.421874000     19.577890000
H       15.492794000     17.546110000     21.823318000
H       18.972402000     18.084084000     19.330255000
H       16.372824000     17.653037000     19.423193000
