# Supplementary material for: Mechanism of Nitrogen Reduction to Ammonia in a Diiron Model of Nitrogenase
Source: Inorg Chem. 2023 Aug 31;62(36):14715–26. doi: 10.1021/acs.inorgchem.3c02089 (PMC10498488; doi:10.1021/acs.inorgchem.3c02089)
Supplement: Supplementary file 2 — ic3c02089_si_002.zip [file ic3c02089_si_002.zip › CP11'.xyz]

155
Fe2C60P6NH86
N       16.062993000     19.145121000     19.314589000
Fe      16.021795000     19.172097000     21.282094000
P       15.695716000     19.817353000     23.419815000
C       15.549877000     18.314234000     24.455849000
C       14.945633000     18.273126000     25.726159000
H       14.463358000     19.165171000     26.149853000
C       14.961014000     17.075394000     26.456530000
H       14.481564000     17.034424000     27.445740000
C       15.595179000     15.934226000     25.931883000
H       15.617696000     15.000706000     26.513496000
C       16.200605000     15.975927000     24.666213000
H       16.701336000     15.076097000     24.279280000
C       16.157482000     17.164186000     23.909901000
P       16.969308000     17.364226000     22.266184000
C       18.743112000     16.964832000     22.808549000
H       18.576284000     15.951411000     23.238135000
C       19.253906000     17.881610000     23.915610000
H       18.632989000     17.807345000     24.826657000
H       20.283913000     17.579949000     24.195975000
H       19.296262000     18.942183000     23.601100000
C       19.731530000     16.839676000     21.664101000
H       19.387075000     16.155933000     20.864154000
H       19.937853000     17.826416000     21.209353000
H       20.691399000     16.440710000     22.050031000
C       16.550156000     15.803882000     21.286234000
H       17.363390000     15.092455000     21.537839000
C       16.593952000     16.089817000     19.787382000
H       17.532962000     16.649739000     19.516749000
H       16.628716000     15.143284000     19.220868000
H       15.702555000     16.640283000     19.444492000
C       15.204125000     15.166860000     21.643598000
H       15.174244000     14.771130000     22.673750000
H       14.368282000     15.883765000     21.534254000
H       15.004902000     14.322651000     20.952516000
C       16.860054000     20.922233000     24.306818000
C       16.863984000     22.295769000     23.974148000
H       16.151685000     22.691130000     23.236096000
C       17.748137000     23.173345000     24.616642000
H       17.743503000     24.241303000     24.352072000
C       18.625619000     22.690079000     25.604462000
H       19.320827000     23.378834000     26.107664000
C       18.593428000     21.333395000     25.967805000
H       19.251031000     20.956755000     26.765479000
C       17.711127000     20.450090000     25.325153000
H       17.670396000     19.399691000     25.640438000
C       14.112344000     20.711022000     23.651852000
C       13.751780000     21.362085000     24.849022000
H       14.468660000     21.450025000     25.678526000
C       12.467784000     21.913772000     24.968095000
H       12.178997000     22.424827000     25.898465000
C       11.550504000     21.815206000     23.904575000
H       10.541869000     22.242048000     24.007663000
C       11.918882000     21.191590000     22.702771000
H       11.194222000     21.137488000     21.877624000
C       13.215167000     20.653096000     22.571452000
P       13.862332000     19.899826000     21.033804000
C       13.590961000     21.267676000     19.743047000
H       14.386703000     21.092978000     18.986819000
C       12.243265000     21.198863000     19.017720000
H       11.396426000     21.391445000     19.705387000
H       12.066502000     20.230788000     18.514380000
H       12.215184000     21.989316000     18.239330000
C       13.823544000     22.650974000     20.368904000
H       14.007317000     23.395644000     19.568399000
H       14.683867000     22.681193000     21.062643000
H       12.935901000     22.982339000     20.940962000
C       12.604361000     18.553984000     20.696330000
H       11.672437000     19.109462000     20.460392000
C       12.367328000     17.727674000     21.966162000
H       11.702471000     16.871121000     21.734340000
H       11.889842000     18.320877000     22.768243000
H       13.309769000     17.312650000     22.376983000
C       12.981590000     17.694540000     19.488568000
H       13.858903000     17.054307000     19.705413000
H       13.193625000     18.294585000     18.582768000
H       12.147262000     17.011784000     19.233063000
Fe      17.840399000     18.524338000     18.779722000
P       17.015295000     18.916704000     16.712498000
C       18.018394000     18.166359000     15.389118000
C       17.658473000     18.232526000     14.029473000
H       16.719922000     18.715527000     13.720406000
C       18.506479000     17.667379000     13.066140000
H       18.234758000     17.718738000     12.001585000
C       19.699487000     17.036286000     13.461262000
H       20.363164000     16.591378000     12.705195000
C       20.050358000     16.955685000     14.818600000
H       20.980561000     16.442120000     15.096949000
C       19.207107000     17.521669000     15.797198000
C       17.019577000     20.743018000     16.480521000
C       16.448926000     21.382636000     15.362093000
H       15.995165000     20.797380000     14.549494000
C       16.441453000     22.783988000     15.294772000
H       15.992158000     23.283367000     14.423879000
C       16.992274000     23.547848000     16.339891000
H       16.969455000     24.646455000     16.290055000
C       17.588223000     22.916201000     17.442756000
H       18.041316000     23.528201000     18.236127000
C       17.609581000     21.508174000     17.512911000
C       15.279511000     18.452391000     16.336617000
C       14.232063000     19.399406000     16.409762000
H       14.439278000     20.450463000     16.654987000
C       12.914404000     19.013643000     16.114853000
H       12.111410000     19.764508000     16.138121000
C       12.623582000     17.680187000     15.783038000
H       11.589046000     17.382190000     15.557171000
C       13.658143000     16.730202000     15.733313000
H       13.440295000     15.685402000     15.466996000
C       14.980822000     17.113407000     15.999051000
H       15.783020000     16.368734000     15.909133000
P       19.497615000     17.340793000     17.611127000
C       19.163997000     15.468626000     17.858689000
H       18.951800000     15.382102000     18.943041000
C       17.925759000     15.069129000     17.050813000
H       18.153201000     15.027932000     15.967409000
H       17.082091000     15.768533000     17.190885000
H       17.579366000     14.062127000     17.358800000
C       20.330082000     14.526540000     17.543517000
H       19.968629000     13.485647000     17.677755000
H       21.194854000     14.652844000     18.221594000
H       20.674552000     14.611334000     16.493025000
C       21.389111000     17.383043000     17.751666000
H       21.587601000     16.390756000     17.303175000
C       21.854869000     17.327148000     19.204228000
H       22.953241000     17.176625000     19.229727000
H       21.395367000     16.491707000     19.762473000
H       21.641424000     18.271755000     19.745324000
C       22.209289000     18.374094000     16.918797000
H       22.389731000     19.329948000     17.441199000
H       21.778294000     18.585957000     15.924563000
H       23.205032000     17.916441000     16.747846000
P       18.624493000     20.556012000     18.716310000
C       18.536910000     21.513875000     20.313775000
H       19.107436000     22.438489000     20.089045000
C       19.233236000     20.776408000     21.455770000
H       19.324743000     21.438770000     22.339152000
H       20.250576000     20.430608000     21.187052000
H       18.636405000     19.887650000     21.751637000
C       17.118530000     21.942265000     20.651516000
H       16.508154000     21.141054000     21.152585000
H       16.540538000     22.287916000     19.776618000
H       17.135244000     22.764070000     21.389867000
C       20.356470000     20.866621000     18.053063000
H       20.913851000     19.976188000     18.400694000
C       20.342715000     20.917805000     16.519519000
H       19.811917000     21.819460000     16.158536000
H       19.868481000     20.035966000     16.049267000
H       21.381777000     20.977318000     16.144061000
C       21.034973000     22.116448000     18.625117000
H       22.042787000     22.204165000     18.169385000
H       21.178575000     22.075269000     19.721094000
H       20.483686000     23.043346000     18.366733000
H       15.133245000     18.005327000     21.393829000
H       19.082859000     18.366578000     19.650495000
H       15.333228000     18.528285000     18.921038000
H       15.832231000     20.075028000     18.929098000
