# Supplementary material for: Mechanism of Nitrogen Reduction to Ammonia in a Diiron Model of Nitrogenase
Source: Inorg Chem. 2023 Aug 31;62(36):14715–26. doi: 10.1021/acs.inorgchem.3c02089 (PMC10498488; doi:10.1021/acs.inorgchem.3c02089)
Supplement: Supplementary file 2 — ic3c02089_si_002.zip [file ic3c02089_si_002.zip › CP1122.xyz]

158
Fe2C60P6N2H88
N       16.171561000     18.544781000     20.052328000
N       17.471270000     17.915805000     19.707437000
Fe      15.457759000     18.566375000     21.917894000
P       14.760068000     19.337076000     23.783527000
C       15.533229000     18.549001000     25.244757000
C       15.272643000     18.878242000     26.589979000
H       14.579302000     19.693746000     26.844518000
C       15.925491000     18.174031000     27.612935000
H       15.722753000     18.422824000     28.665503000
C       16.842727000     17.155787000     27.292165000
H       17.347243000     16.597521000     28.095233000
C       17.136248000     16.861357000     25.951098000
H       17.873748000     16.076484000     25.723057000
C       16.490501000     17.566103000     24.914891000
P       16.897170000     17.346096000     23.107273000
C       18.785479000     17.535879000     23.280266000
H       19.018364000     16.951655000     24.194728000
C       19.121399000     19.006039000     23.537820000
H       18.585993000     19.408643000     24.420573000
H       20.208212000     19.131718000     23.721994000
H       18.864256000     19.634559000     22.659901000
C       19.625692000     16.953189000     22.143188000
H       19.380722000     15.898413000     21.913114000
H       19.576405000     17.550650000     21.206418000
H       20.695914000     16.974167000     22.436517000
C       16.676383000     15.480374000     22.865331000
H       17.557265000     15.006014000     23.350585000
C       16.665979000     15.111282000     21.375701000
H       17.620043000     15.352336000     20.866851000
H       16.512724000     14.019721000     21.252500000
H       15.832410000     15.622278000     20.848819000
C       15.398418000     14.985135000     23.553694000
H       15.431629000     15.114545000     24.651925000
H       14.504264000     15.525753000     23.178760000
H       15.251477000     13.905302000     23.344062000
C       15.101084000     21.135408000     23.963955000
C       14.109047000     22.082448000     24.289465000
H       13.084625000     21.758133000     24.524110000
C       14.425253000     23.451843000     24.299246000
H       13.647062000     24.187001000     24.555021000
C       15.723781000     23.882967000     23.977697000
H       15.964154000     24.956962000     23.979164000
C       16.717355000     22.939956000     23.656539000
H       17.737386000     23.273703000     23.412091000
C       16.407052000     21.572609000     23.650197000
H       17.180252000     20.830357000     23.400969000
C       12.928126000     19.232997000     23.917661000
C       12.157196000     19.243876000     25.093516000
H       12.636149000     19.262411000     26.082160000
C       10.754790000     19.221531000     25.003668000
H       10.149928000     19.220185000     25.922892000
C       10.125777000     19.197182000     23.746793000
H        9.027496000     19.178205000     23.681143000
C       10.893178000     19.178469000     22.569731000
H       10.386113000     19.128594000     21.595443000
C       12.299183000     19.190174000     22.649659000
P       13.441991000     19.041012000     21.203086000
C       13.248208000     20.601325000     20.173507000
H       13.605222000     20.246523000     19.182938000
C       11.817073000     21.116238000     20.014957000
H       11.406317000     21.470974000     20.981722000
H       11.130308000     20.349736000     19.604107000
H       11.798886000     21.979266000     19.316314000
C       14.203818000     21.695532000     20.661320000
H       14.223463000     22.543145000     19.945797000
H       15.247377000     21.332162000     20.777421000
H       13.897537000     22.095589000     21.647581000
C       12.594300000     17.734429000     20.141430000
H       11.633665000     18.201464000     19.832604000
C       12.298658000     16.458782000     20.935708000
H       11.737083000     15.742147000     20.301523000
H       11.694200000     16.650126000     21.843246000
H       13.237122000     15.959315000     21.252145000
C       13.406673000     17.417166000     18.878699000
H       14.285728000     16.782336000     19.122404000
H       13.731126000     18.320323000     18.321464000
H       12.797130000     16.823830000     18.168259000
Fe      18.681803000     18.971663000     18.548129000
P       17.488182000     19.590294000     16.778704000
C       18.239878000     18.698667000     15.328737000
C       18.022074000     19.080995000     13.992797000
H       17.318985000     19.893071000     13.753889000
C       18.717441000     18.434910000     12.956854000
H       18.553320000     18.744287000     11.913633000
C       19.629219000     17.405696000     13.250694000
H       20.179867000     16.908266000     12.438159000
C       19.845184000     17.010691000     14.581984000
H       20.562737000     16.206276000     14.799978000
C       19.153689000     17.657432000     15.624776000
C       17.843484000     21.365622000     16.369190000
C       17.069421000     22.171686000     15.511699000
H       16.190937000     21.756439000     14.996230000
C       17.405132000     23.523075000     15.332122000
H       16.798848000     24.151682000     14.662444000
C       18.497321000     24.077168000     16.023180000
H       18.740033000     25.144370000     15.908040000
C       19.282057000     23.271790000     16.864721000
H       20.124854000     23.722425000     17.406996000
C       18.973444000     21.905118000     17.022138000
C       15.670384000     19.533769000     16.418250000
C       14.836943000     20.516783000     17.000034000
H       15.271405000     21.301674000     17.639976000
C       13.459460000     20.535031000     16.726280000
H       12.826743000     21.326513000     17.154361000
C       12.889280000     19.551613000     15.899188000
H       11.808751000     19.563993000     15.692261000
C       13.708153000     18.561875000     15.331115000
H       13.273231000     17.791817000     14.676198000
C       15.091039000     18.560122000     15.577893000
H       15.725251000     17.808453000     15.088712000
P       19.319235000     17.259465000     17.414277000
C       18.175327000     15.742713000     17.586234000
H       18.199300000     15.507218000     18.675387000
C       16.739936000     16.068890000     17.159582000
H       16.668925000     16.113937000     16.055226000
H       16.366748000     17.042797000     17.534524000
H       16.043470000     15.275293000     17.498097000
C       18.667187000     14.496972000     16.839771000
H       17.924467000     13.681562000     16.964552000
H       19.635796000     14.114319000     17.212191000
H       18.759836000     14.690145000     15.751486000
C       20.994598000     16.462096000     17.658162000
H       21.019874000     15.646800000     16.905237000
C       21.095362000     15.852041000     19.061432000
H       22.054642000     15.303865000     19.160277000
H       20.284430000     15.135283000     19.297799000
H       21.085105000     16.652436000     19.827134000
C       22.166566000     17.402393000     17.395412000
H       22.208946000     18.193168000     18.169259000
H       22.120299000     17.874592000     16.396700000
H       23.117562000     16.833923000     17.451608000
P       19.972776000     20.705622000     18.018536000
C       19.978439000     21.515509000     19.706760000
H       20.092123000     22.613368000     19.589064000
C       21.063762000     20.972923000     20.638568000
H       20.975056000     21.444539000     21.639252000
H       22.082613000     21.189116000     20.261053000
H       20.975247000     19.874394000     20.762702000
C       18.558479000     21.188594000     20.204617000
H       18.448135000     20.062814000     20.248194000
H       17.772497000     21.649457000     19.577451000
H       18.385327000     21.513281000     21.251296000
C       21.667526000     20.813348000     17.240467000
H       22.228772000     20.011001000     17.759001000
C       21.544181000     20.463096000     15.750414000
H       21.030498000     21.273475000     15.193934000
H       20.972029000     19.531295000     15.577243000
H       22.551322000     20.334160000     15.303960000
C       22.409885000     22.138071000     17.452608000
H       23.468497000     22.011476000     17.143496000
H       22.414863000     22.473671000     18.507964000
H       21.988475000     22.951555000     16.830991000
H       14.704417000     17.338947000     22.213508000
H       19.860468000     18.542695000     19.427635000
H       16.299786000     19.546336000     19.806045000
H       17.241211000     16.972046000     19.361464000
H       15.503544000     18.213514000     19.335979000
H       17.916081000     17.747643000     20.624884000
