# Supplementary material for: Mechanism of Nitrogen Reduction to Ammonia in a Diiron Model of Nitrogenase
Source: Inorg Chem. 2023 Aug 31;62(36):14715–26. doi: 10.1021/acs.inorgchem.3c02089 (PMC10498488; doi:10.1021/acs.inorgchem.3c02089)
Supplement: Supplementary file 2 — ic3c02089_si_002.zip [file ic3c02089_si_002.zip › CP12.xyz]

156
Fe2C60P6N2H86
N       16.290121000     18.915925000     20.262682000
N       17.623658000     18.755745000     20.004494000
Fe      15.392601000     18.474157000     21.813647000
P       14.694729000     19.398271000     23.578640000
C       15.434820000     18.658013000     25.111393000
C       15.137663000     19.005895000     26.444000000
H       14.446638000     19.832952000     26.665742000
C       15.744412000     18.310845000     27.503921000
H       15.502301000     18.576788000     28.544507000
C       16.663537000     17.280645000     27.233508000
H       17.132393000     16.728264000     28.062642000
C       17.005698000     16.972672000     25.905510000
H       17.756094000     16.190657000     25.707515000
C       16.400842000     17.664045000     24.836506000
P       16.902912000     17.466525000     23.046376000
C       18.753266000     17.900127000     23.334643000
H       18.979579000     17.429981000     24.315566000
C       18.863026000     19.418458000     23.494382000
H       18.178206000     19.797326000     24.280520000
H       19.896001000     19.713993000     23.775219000
H       18.608913000     19.945402000     22.553631000
C       19.750396000     17.325492000     22.321530000
H       19.732375000     16.217887000     22.304855000
H       19.606217000     17.679432000     21.276823000
H       20.781630000     17.623537000     22.610075000
C       17.005243000     15.596394000     22.796126000
H       17.922751000     15.250753000     23.321723000
C       17.140641000     15.339872000     21.287807000
H       17.996585000     15.879100000     20.839072000
H       17.267576000     14.256481000     21.078086000
H       16.232327000     15.699799000     20.763032000
C       15.791227000     14.864170000     23.373610000
H       15.712306000     14.974233000     24.473295000
H       14.854617000     15.254269000     22.925199000
H       15.852086000     13.778304000     23.145538000
C       14.981820000     21.213847000     23.827651000
C       14.196442000     22.045654000     24.650870000
H       13.335481000     21.635830000     25.199736000
C       14.493105000     23.416522000     24.756651000
H       13.871824000     24.061195000     25.398005000
C       15.574187000     23.963597000     24.043394000
H       15.802125000     25.037732000     24.125640000
C       16.356882000     23.137200000     23.215781000
H       17.196035000     23.563549000     22.644372000
C       16.057845000     21.771083000     23.105437000
H       16.630969000     21.110939000     22.433348000
C       12.852701000     19.193537000     23.754231000
C       12.082373000     19.285622000     24.929293000
H       12.550330000     19.535559000     25.891839000
C       10.699571000     19.028831000     24.890553000
H       10.106374000     19.089908000     25.816108000
C       10.081544000     18.684141000     23.677488000
H        9.001172000     18.473927000     23.647451000
C       10.844731000     18.594238000     22.498889000
H       10.348698000     18.308815000     21.559634000
C       12.230842000     18.841052000     22.528560000
P       13.374944000     18.712426000     21.065026000
C       12.927838000     20.228741000     20.038111000
H       13.484377000     20.039256000     19.097143000
C       11.446497000     20.390973000     19.692379000
H       10.835358000     20.589273000     20.596992000
H       11.024854000     19.501569000     19.181563000
H       11.304491000     21.254802000     19.007653000
C       13.521244000     21.481037000     20.685042000
H       13.357206000     22.371691000     20.041451000
H       14.608971000     21.362168000     20.851183000
H       13.058923000     21.694492000     21.671956000
C       12.634363000     17.322143000     20.037526000
H       11.542979000     17.516669000     19.959197000
C       12.845710000     15.970384000     20.723475000
H       12.323876000     15.166511000     20.161617000
H       12.457851000     15.968104000     21.762484000
H       13.923857000     15.717668000     20.768736000
C       13.250654000     17.367526000     18.633813000
H       14.357052000     17.406444000     18.689590000
H       12.914101000     18.248201000     18.054646000
H       12.972086000     16.465342000     18.049136000
Fe      18.696648000     18.884003000     18.564738000
P       17.584619000     19.610675000     16.848039000
C       18.113055000     18.662191000     15.319164000
C       17.819395000     19.047401000     13.997632000
H       17.178427000     19.920548000     13.803776000
C       18.351045000     18.323898000     12.914792000
H       18.136946000     18.643897000     11.883044000
C       19.155846000     17.195793000     13.151241000
H       19.571467000     16.626894000     12.304802000
C       19.429204000     16.789040000     14.470169000
H       20.046264000     15.894192000     14.641115000
C       18.925829000     17.527975000     15.559507000
C       18.110529000     21.356919000     16.419839000
C       17.470791000     22.200220000     15.489473000
H       16.594116000     21.842503000     14.928462000
C       17.926746000     23.515985000     15.299586000
H       17.420370000     24.173237000     14.575349000
C       19.014169000     23.997858000     16.050506000
H       19.357273000     25.036477000     15.921891000
C       19.662193000     23.154516000     16.970397000
H       20.504144000     23.548072000     17.559303000
C       19.225318000     21.825678000     17.147740000
C       15.756990000     19.804690000     16.531237000
C       15.086774000     20.884905000     17.150165000
H       15.649525000     21.577261000     17.797629000
C       13.720024000     21.105109000     16.922673000
H       13.222601000     21.972327000     17.383288000
C       12.985579000     20.222030000     16.109653000
H       11.911727000     20.391531000     15.937280000
C       13.633072000     19.120128000     15.525520000
H       13.066039000     18.416597000     14.895905000
C       15.009188000     18.917350000     15.728459000
H       15.509161000     18.071163000     15.233676000
P       19.228319000     17.182906000     17.360664000
C       18.017910000     15.729504000     17.667181000
H       18.363176000     15.346463000     18.651808000
C       16.590021000     16.248962000     17.835464000
H       16.202594000     16.673223000     16.886646000
H       16.541105000     17.039920000     18.604674000
H       15.906335000     15.425228000     18.130692000
C       18.072112000     14.592803000     16.641061000
H       17.401075000     13.765296000     16.958406000
H       19.083240000     14.155550000     16.518258000
H       17.723660000     14.931781000     15.643200000
C       20.853412000     16.217338000     17.425694000
H       20.652612000     15.267904000     16.885550000
C       21.174980000     15.888912000     18.889661000
H       22.093330000     15.267270000     18.956476000
H       20.356562000     15.331753000     19.388448000
H       21.335308000     16.822262000     19.467496000
C       22.035840000     16.910629000     16.747178000
H       22.340694000     17.816287000     17.305645000
H       21.817081000     17.208230000     15.703930000
H       22.913033000     16.228928000     16.723886000
P       20.018357000     20.551944000     18.252946000
C       20.314040000     21.549419000     19.826821000
H       20.893595000     22.449157000     19.526313000
C       21.134746000     20.727258000     20.824171000
H       21.326787000     21.308297000     21.751232000
H       22.116977000     20.418911000     20.411124000
H       20.587611000     19.803261000     21.094934000
C       18.971781000     21.992044000     20.418912000
H       18.331793000     21.109095000     20.619380000
H       18.412097000     22.652424000     19.725487000
H       19.131298000     22.546477000     21.368049000
C       21.744134000     20.439209000     17.472448000
H       22.146622000     19.523704000     17.957111000
C       21.583784000     20.173781000     15.970356000
H       21.263731000     21.095437000     15.441929000
H       20.823041000     19.395736000     15.765448000
H       22.543932000     19.844132000     15.520595000
C       22.722422000     21.590571000     17.727306000
H       23.708200000     21.351150000     17.271776000
H       22.901295000     21.780542000     18.803872000
H       22.376425000     22.536333000     17.263009000
H       14.694910000     17.269504000     22.414458000
H       19.829213000     18.434137000     19.490414000
H       15.865568000     19.270350000     19.389383000
H       18.020920000     18.437367000     20.899874000
