# Supplementary material for: Mechanism of Nitrogen Reduction to Ammonia in a Diiron Model of Nitrogenase
Source: Inorg Chem. 2023 Aug 31;62(36):14715–26. doi: 10.1021/acs.inorgchem.3c02089 (PMC10498488; doi:10.1021/acs.inorgchem.3c02089)
Supplement: Supplementary file 2 — ic3c02089_si_002.zip [file ic3c02089_si_002.zip › CP122.xyz]

157
Fe2C60P6N2H87
N       16.369156000     18.980257000     20.400392000
N       17.764687000     18.641639000     20.147212000
Fe      15.460721000     18.616738000     21.934038000
P       14.736210000     19.532226000     23.702434000
C       15.353214000     18.711850000     25.238014000
C       15.038611000     19.082471000     26.560241000
H       14.408785000     19.963513000     26.758115000
C       15.549771000     18.336274000     27.634910000
H       15.297725000     18.618335000     28.668728000
C       16.388879000     17.233895000     27.388371000
H       16.783770000     16.643607000     28.229609000
C       16.746584000     16.897732000     26.071468000
H       17.432023000     16.053013000     25.897788000
C       16.238469000     17.639749000     24.986308000
P       16.764041000     17.387528000     23.209919000
C       18.644374000     17.541062000     23.537554000
H       18.800237000     16.980487000     24.484070000
C       18.951253000     19.017272000     23.796773000
H       18.377083000     19.405251000     24.662241000
H       20.029152000     19.176473000     24.007041000
H       18.681547000     19.642277000     22.920442000
C       19.566340000     16.902519000     22.493209000
H       19.400791000     15.811027000     22.400641000
H       19.485659000     17.340343000     21.476082000
H       20.625203000     17.039913000     22.799548000
C       16.587523000     15.522543000     22.945559000
H       17.443035000     15.042631000     23.469795000
C       16.683558000     15.242930000     21.439104000
H       17.632101000     15.610889000     20.998121000
H       16.630363000     14.153179000     21.232376000
H       15.847680000     15.741413000     20.906795000
C       15.279454000     14.978073000     23.527161000
H       15.238522000     15.068704000     24.630042000
H       14.405461000     15.523081000     23.113331000
H       15.161905000     13.903650000     23.271010000
C       15.095961000     21.325094000     23.998538000
C       14.143883000     22.251660000     24.470239000
H       13.123564000     21.924056000     24.717578000
C       14.487129000     23.608119000     24.612302000
H       13.734733000     24.324177000     24.978013000
C       15.780278000     24.049612000     24.285483000
H       16.046094000     25.112260000     24.395749000
C       16.732726000     23.128880000     23.810690000
H       17.746763000     23.470814000     23.551614000
C       16.388962000     21.777787000     23.661170000
H       17.116762000     21.056898000     23.262050000
C       12.881831000     19.481596000     23.758929000
C       12.052277000     19.567597000     24.892681000
H       12.483764000     19.654406000     25.899931000
C       10.654425000     19.527676000     24.743398000
H       10.008601000     19.582587000     25.633184000
C       10.083364000     19.414759000     23.464116000
H        8.988993000     19.382852000     23.349403000
C       10.907855000     19.322366000     22.328910000
H       10.448352000     19.205708000     21.336514000
C       12.309191000     19.343043000     22.470774000
P       13.526478000     19.095641000     21.093268000
C       13.374241000     20.629899000     20.016519000
H       13.873820000     20.295912000     19.082234000
C       11.949703000     21.069995000     19.673577000
H       11.418632000     21.447527000     20.571385000
H       11.340385000     20.256644000     19.230987000
H       11.972287000     21.901403000     18.936953000
C       14.201524000     21.769003000     20.622763000
H       14.223312000     22.641238000     19.935138000
H       15.243547000     21.447940000     20.817716000
H       13.775600000     22.113020000     21.587843000
C       12.754579000     17.740959000     20.036365000
H       11.866727000     18.189409000     19.538619000
C       12.307889000     16.543655000     20.880425000
H       11.885097000     15.752134000     20.226355000
H       11.535788000     16.811252000     21.627794000
H       13.169110000     16.107574000     21.427271000
C       13.767625000     17.315585000     18.966696000
H       14.659677000     16.853318000     19.435234000
H       14.123781000     18.165974000     18.358432000
H       13.311139000     16.579513000     18.273978000
Fe      18.665396000     18.462438000     18.380350000
P       17.448855000     19.278198000     16.716993000
C       18.093032000     18.572649000     15.104269000
C       17.597322000     18.951769000     13.842177000
H       16.782252000     19.686143000     13.763870000
C       18.134843000     18.387161000     12.674347000
H       17.751969000     18.698322000     11.690437000
C       19.153728000     17.421372000     12.761864000
H       19.565423000     16.968609000     11.847001000
C       19.645223000     17.028117000     14.017167000
H       20.433757000     16.263222000     14.072142000
C       19.128068000     17.611462000     15.192127000
C       17.757768000     21.099387000     16.549194000
C       17.105711000     21.956650000     15.640538000
H       16.348407000     21.566161000     14.945153000
C       17.401866000     23.329131000     15.636017000
H       16.885436000     23.996719000     14.929595000
C       18.343720000     23.851435000     16.540853000
H       18.561985000     24.930238000     16.549316000
C       19.012890000     22.997437000     17.432762000
H       19.754157000     23.419012000     18.127739000
C       18.729112000     21.616671000     17.432956000
C       15.629922000     19.172436000     16.368172000
C       14.749889000     20.196047000     16.780885000
H       15.143681000     21.086149000     17.294569000
C       13.374008000     20.104941000     16.510112000
H       12.704040000     20.923038000     16.813049000
C       12.853978000     18.976081000     15.855759000
H       11.775550000     18.905786000     15.648230000
C       13.719704000     17.940395000     15.463482000
H       13.322745000     17.051406000     14.949899000
C       15.097483000     18.040536000     15.710374000
H       15.765326000     17.237860000     15.363260000
P       19.677279000     17.228103000     16.911243000
C       18.757629000     15.633285000     17.343535000
H       19.369976000     15.213970000     18.169807000
C       17.391465000     16.028807000     17.918170000
H       16.681966000     16.359299000     17.137133000
H       17.447387000     16.844997000     18.683859000
H       16.921279000     15.179366000     18.454827000
C       18.636357000     14.602077000     16.224247000
H       18.126308000     13.690268000     16.601915000
H       19.624310000     14.284776000     15.833407000
H       18.040130000     14.994115000     15.375290000
C       21.441223000     16.582902000     16.789412000
H       21.309371000     15.614764000     16.256975000
C       21.983451000     16.293747000     18.195157000
H       22.971846000     15.794199000     18.121438000
H       21.319245000     15.631223000     18.784683000
H       22.114293000     17.231169000     18.773112000
C       22.424288000     17.433952000     15.977869000
H       22.768018000     18.316213000     16.550234000
H       22.005478000     17.786283000     15.016723000
H       23.325149000     16.828472000     15.746874000
P       19.672669000     20.354292000     18.405259000
C       19.938726000     21.214202000     20.053770000
H       20.539095000     22.109245000     19.787663000
C       20.794863000     20.338319000     20.974518000
H       21.040263000     20.880104000     21.910723000
H       21.749702000     20.044214000     20.494927000
H       20.286755000     19.394915000     21.248224000
C       18.641061000     21.730974000     20.693359000
H       17.900726000     20.947922000     20.954566000
H       18.113624000     22.437554000     20.023231000
H       18.885664000     22.279210000     21.625875000
C       21.365279000     20.453331000     17.556893000
H       21.815735000     19.478953000     17.839968000
C       21.181537000     20.503082000     16.034627000
H       20.760828000     21.477580000     15.716009000
H       20.509513000     19.711529000     15.653949000
H       22.160265000     20.382536000     15.528330000
C       22.291896000     21.584152000     18.017022000
H       23.249282000     21.516707000     17.458157000
H       22.543604000     21.538112000     19.093591000
H       21.863039000     22.583451000     17.798394000
H       14.595270000     17.468562000     22.388222000
H       19.818121000     17.949219000     19.260228000
H       16.027990000     19.346095000     19.500871000
H       17.900473000     17.703745000     20.559312000
H       18.337382000     19.235727000     20.766876000
