# Supplementary material for: Mechanism of Nitrogen Reduction to Ammonia in a Diiron Model of Nitrogenase
Source: Inorg Chem. 2023 Aug 31;62(36):14715–26. doi: 10.1021/acs.inorgchem.3c02089 (PMC10498488; doi:10.1021/acs.inorgchem.3c02089)
Supplement: Supplementary file 2 — ic3c02089_si_002.zip [file ic3c02089_si_002.zip › CP2.xyz]

155
Fe2C60P6N2H85
N       16.691319000     18.555225000     20.544313000
N       17.414708000     19.183626000     19.831723000
Fe      15.585166000     17.722197000     21.607239000
P       15.214862000     19.009301000     23.269065000
C       15.909490000     18.358519000     24.868562000
C       15.949942000     19.045355000     26.098183000
H       15.574144000     20.078566000     26.167712000
C       16.500736000     18.420416000     27.233340000
H       16.530744000     18.954571000     28.196483000
C       17.018120000     17.116176000     27.133489000
H       17.450131000     16.625746000     28.020636000
C       17.001966000     16.442536000     25.896136000
H       17.428213000     15.428159000     25.829744000
C       16.454884000     17.062828000     24.755544000
P       16.408263000     16.338554000     23.025775000
C       18.254720000     15.862873000     22.913198000
H       18.523725000     15.363843000     23.870789000
C       19.055428000     17.164623000     22.780466000
H       18.854774000     17.851091000     23.628999000
H       20.147570000     16.956951000     22.764482000
H       18.783112000     17.702036000     21.848715000
C       18.544455000     14.904915000     21.755764000
H       18.157783000     13.884566000     21.945779000
H       18.087453000     15.275911000     20.816081000
H       19.639152000     14.809757000     21.588506000
C       15.564109000     14.673056000     23.428898000
H       16.238621000     14.104298000     24.108329000
C       15.314058000     13.862163000     22.152979000
H       16.245999000     13.456332000     21.715534000
H       14.632145000     13.006117000     22.350021000
H       14.853729000     14.515751000     21.382154000
C       14.246950000     14.990294000     24.151595000
H       14.417475000     15.348197000     25.186167000
H       13.704993000     15.794516000     23.608495000
H       13.588554000     14.096308000     24.202743000
C       15.829511000     20.762245000     23.386959000
C       15.035408000     21.896583000     23.654186000
H       13.960131000     21.779117000     23.855927000
C       15.605826000     23.182910000     23.664373000
H       14.971800000     24.059477000     23.874730000
C       16.978795000     23.350396000     23.415971000
H       17.426688000     24.356382000     23.429217000
C       17.776157000     22.223453000     23.137878000
H       18.848097000     22.347540000     22.925551000
C       17.204074000     20.944241000     23.108954000
H       17.816547000     20.064423000     22.852141000
C       13.382842000     19.176017000     23.596162000
C       12.780577000     19.602845000     24.795239000
H       13.397325000     19.957263000     25.634937000
C       11.378274000     19.552209000     24.941596000
H       10.914074000     19.853124000     25.894516000
C       10.579977000     19.112340000     23.874666000
H        9.484795000     19.066245000     23.986563000
C       11.178478000     18.724034000     22.657151000
H       10.536846000     18.389417000     21.827370000
C       12.580483000     18.730710000     22.514557000
P       13.553779000     18.125152000     21.028747000
C       13.325472000     19.608902000     19.838985000
H       13.847875000     19.270076000     18.917418000
C       11.879734000     19.981098000     19.499673000
H       11.304000000     20.241558000     20.412966000
H       11.335454000     19.172614000     18.971326000
H       11.855000000     20.870415000     18.835212000
C       14.093308000     20.815481000     20.381453000
H       14.066392000     21.652626000     19.652680000
H       15.152222000     20.561335000     20.573613000
H       13.658439000     21.184585000     21.333850000
C       12.345122000     16.897702000     20.247053000
H       11.388517000     17.441358000     20.090788000
C       12.086404000     15.701942000     21.165187000
H       11.318260000     15.029056000     20.724424000
H       11.726807000     16.012285000     22.166726000
H       13.010107000     15.110956000     21.312830000
C       12.893955000     16.454202000     18.887396000
H       13.903899000     16.011982000     19.017808000
H       12.994953000     17.298025000     18.175068000
H       12.233585000     15.692293000     18.418561000
Fe      18.691048000     19.808131000     18.590320000
P       17.656381000     20.110588000     16.732542000
C       18.281295000     18.905245000     15.438898000
C       18.033490000     18.990115000     14.055838000
H       17.379928000     19.780495000     13.656923000
C       18.627050000     18.070273000     13.170724000
H       18.445239000     18.154001000     12.087402000
C       19.455855000     17.050988000     13.670442000
H       19.925659000     16.333006000     12.979460000
C       19.685449000     16.945141000     15.056031000
H       20.330469000     16.136926000     15.434827000
C       19.108972000     17.871804000     15.947192000
C       18.040519000     21.790355000     15.998905000
C       17.411284000     22.353171000     14.870548000
H       16.639221000     21.786788000     14.326477000
C       17.733537000     23.659671000     14.459906000
H       17.233276000     24.099481000     13.582465000
C       18.677585000     24.409276000     15.183973000
H       18.917624000     25.439626000     14.876678000
C       19.311214000     23.847093000     16.308615000
H       20.037463000     24.451947000     16.873225000
C       19.003590000     22.533287000     16.717539000
C       15.822858000     20.101498000     16.413614000
C       15.073820000     21.192548000     16.911955000
H       15.601255000     22.020474000     17.412807000
C       13.680813000     21.232061000     16.767436000
H       13.117258000     22.102415000     17.138521000
C       13.000928000     20.158550000     16.160220000
H       11.904869000     20.181602000     16.060553000
C       13.731907000     19.054133000     15.691299000
H       13.209894000     18.206999000     15.218380000
C       15.133201000     19.031151000     15.807143000
H       15.697724000     18.174318000     15.413062000
P       19.309055000     17.894474000     17.802292000
C       18.129046000     16.483193000     18.313272000
H       18.064823000     16.627544000     19.413329000
C       16.726250000     16.734498000     17.760464000
H       16.679325000     16.535854000     16.668884000
H       16.389710000     17.769479000     17.949150000
H       15.998406000     16.070885000     18.269666000
C       18.588092000     15.056415000     18.002128000
H       17.808300000     14.327273000     18.313816000
H       19.521896000     14.770888000     18.525511000
H       18.749000000     14.907625000     16.912720000
C       20.983610000     17.060897000     18.073749000
H       20.929618000     16.062469000     17.589586000
C       21.187205000     16.879646000     19.581169000
H       22.182579000     16.436178000     19.801015000
H       20.417852000     16.225289000     20.034248000
H       21.113697000     17.865400000     20.086991000
C       22.135966000     17.844900000     17.448104000
H       22.244112000     18.834614000     17.933173000
H       21.990439000     18.013729000     16.363420000
H       23.094815000     17.297872000     17.580543000
P       19.777411000     21.606626000     18.144141000
C       19.876027000     22.959796000     19.462922000
H       20.443804000     23.807776000     19.023466000
C       20.628723000     22.425734000     20.685517000
H       20.708422000     23.201606000     21.477702000
H       21.658869000     22.096374000     20.435931000
H       20.098166000     21.542273000     21.097000000
C       18.465501000     23.435397000     19.817608000
H       17.848991000     22.583929000     20.177607000
H       17.949585000     23.871478000     18.937505000
H       18.492781000     24.207838000     20.615543000
C       21.576016000     21.496787000     17.518886000
H       22.002588000     20.734363000     18.206141000
C       21.561868000     20.918724000     16.098353000
H       21.243323000     21.686919000     15.363109000
H       20.861813000     20.063889000     16.012539000
H       22.573369000     20.568300000     15.801759000
C       22.440555000     22.759320000     17.590010000
H       23.467724000     22.536928000     17.224991000
H       22.543101000     23.158036000     18.618558000
H       22.040986000     23.569811000     16.946642000
H       15.476959000     16.446679000     20.742420000
H       19.872625000     19.676099000     19.676012000
H       17.415959000     20.393110000     19.836529000
