# Supplementary material for: Mechanism of Nitrogen Reduction to Ammonia in a Diiron Model of Nitrogenase
Source: Inorg Chem. 2023 Aug 31;62(36):14715–26. doi: 10.1021/acs.inorgchem.3c02089 (PMC10498488; doi:10.1021/acs.inorgchem.3c02089)
Supplement: Supplementary file 2 — ic3c02089_si_002.zip [file ic3c02089_si_002.zip › CP22.xyz]

156
Fe2C60P6N2H86
N       16.526419000     18.564440000     20.557030000
N       16.875678000     18.525619000     19.327884000
Fe      15.627892000     18.408395000     21.974996000
P       15.068672000     19.337113000     23.835691000
C       15.629336000     18.347357000     25.301501000
C       15.437741000     18.684706000     26.655833000
H       14.919981000     19.615123000     26.934556000
C       15.935847000     17.844169000     27.665425000
H       15.779034000     18.106356000     28.723071000
C       16.644474000     16.676997000     27.325787000
H       17.037330000     16.021036000     28.117912000
C       16.872997000     16.357932000     25.976595000
H       17.456572000     15.458626000     25.723511000
C       16.367634000     17.189927000     24.957845000
P       16.739070000     16.960197000     23.151240000
C       18.619627000     17.074664000     23.200597000
H       18.937042000     16.341451000     23.975880000
C       19.025919000     18.485700000     23.634088000
H       18.576554000     18.780192000     24.603573000
H       20.129412000     18.555356000     23.735521000
H       18.709955000     19.221640000     22.867446000
C       19.256518000     16.709253000     21.857945000
H       19.072257000     15.654791000     21.575257000
H       18.900324000     17.370717000     21.038854000
H       20.356968000     16.836629000     21.927217000
C       16.406535000     15.139198000     22.808451000
H       17.275888000     14.576628000     23.215626000
C       16.317276000     14.914682000     21.290384000
H       17.181278000     15.332427000     20.738933000
H       16.257210000     13.829369000     21.063865000
H       15.411298000     15.406481000     20.882937000
C       15.120856000     14.672610000     23.501149000
H       15.202228000     14.682515000     24.605301000
H       14.267273000     15.326033000     23.220615000
H       14.868763000     13.637468000     23.187814000
C       15.643121000     21.048762000     24.252681000
C       14.932439000     21.937430000     25.085568000
H       13.972274000     21.637629000     25.529994000
C       15.433477000     23.226892000     25.335926000
H       14.867953000     23.914808000     25.983619000
C       16.645188000     23.640017000     24.755643000
H       17.034971000     24.651019000     24.950487000
C       17.351522000     22.761183000     23.914753000
H       18.294319000     23.083855000     23.447013000
C       16.849439000     21.476267000     23.658780000
H       17.373762000     20.797187000     22.968082000
C       13.218292000     19.466259000     23.949045000
C       12.441273000     19.587653000     25.116472000
H       12.915991000     19.597653000     26.108149000
C       11.040290000     19.673146000     25.024689000
H       10.437081000     19.754682000     25.941958000
C       10.412461000     19.645456000     23.767994000
H        9.315742000     19.708985000     23.697310000
C       11.181786000     19.514304000     22.597891000
H       10.676434000     19.462927000     21.622084000
C       12.584180000     19.412069000     22.681569000
P       13.712994000     19.116865000     21.239196000
C       13.671961000     20.731764000     20.265907000
H       14.321717000     20.501927000     19.391267000
C       12.293767000     21.173977000     19.766764000
H       11.618838000     21.423096000     20.611709000
H       11.792807000     20.412694000     19.136789000
H       12.393531000     22.094533000     19.152831000
C       14.347110000     21.825741000     21.096985000
H       14.440001000     22.759212000     20.503904000
H       15.358600000     21.521649000     21.420888000
H       13.757294000     22.064514000     22.007060000
C       12.766765000     17.918792000     20.139765000
H       11.895325000     18.482559000     19.744069000
C       12.262128000     16.696114000     20.909650000
H       11.682157000     16.034313000     20.232454000
H       11.607620000     16.965365000     21.761715000
H       13.112717000     16.107236000     21.309264000
C       13.671202000     17.500857000     18.971646000
H       14.527295000     16.909303000     19.357270000
H       14.063827000     18.364805000     18.401182000
H       13.113283000     16.863912000     18.255440000
Fe      18.578443000     19.061864000     18.159557000
P       17.707771000     19.481350000     16.275741000
C       18.413655000     18.400639000     14.936710000
C       18.259250000     18.582472000     13.549470000
H       17.647466000     19.410661000     13.160483000
C       18.894412000     17.705624000     12.648375000
H       18.787619000     17.860506000     11.563117000
C       19.664731000     16.636982000     13.135967000
H       20.164798000     15.952073000     12.432975000
C       19.800493000     16.437880000     14.524913000
H       20.406277000     15.594252000     14.889874000
C       19.184998000     17.319292000     15.435327000
C       17.976409000     21.267631000     15.787149000
C       17.438193000     21.892482000     14.645931000
H       16.850692000     21.309032000     13.919426000
C       17.611680000     23.274576000     14.450747000
H       17.189293000     23.762131000     13.557892000
C       18.299029000     24.036685000     15.412531000
H       18.413998000     25.123536000     15.274668000
C       18.833411000     23.414499000     16.556537000
H       19.352433000     24.026283000     17.310349000
C       18.690245000     22.025125000     16.745743000
C       15.874550000     19.393838000     15.951166000
C       15.054836000     20.360830000     16.583240000
H       15.526101000     21.188593000     17.138658000
C       13.656786000     20.282970000     16.499652000
H       13.036441000     21.053056000     16.981956000
C       13.045954000     19.221907000     15.804011000
H       11.948455000     19.155872000     15.747866000
C       13.849290000     18.248642000     15.185188000
H       13.382300000     17.415436000     14.636165000
C       15.251341000     18.337286000     15.252680000
H       15.870424000     17.578729000     14.750938000
P       19.295356000     17.228176000     17.304658000
C       18.232647000     15.666968000     17.666471000
H       18.136224000     15.724364000     18.774408000
C       16.839361000     15.845104000     17.056162000
H       16.863098000     15.675536000     15.959678000
H       16.441972000     16.869772000     17.198931000
H       16.111465000     15.128090000     17.491705000
C       18.811890000     14.300538000     17.289758000
H       18.105924000     13.489551000     17.576784000
H       19.773926000     14.082508000     17.793647000
H       18.973743000     14.213531000     16.194772000
C       21.036569000     16.534262000     17.558628000
H       21.106648000     15.595361000     16.968766000
C       21.245336000     16.220539000     19.041893000
H       22.276059000     15.847968000     19.227612000
H       20.539893000     15.454582000     19.421817000
H       21.088787000     17.142036000     19.639202000
C       22.089922000     17.520587000     17.055153000
H       22.034963000     18.465953000     17.629906000
H       21.955205000     17.766995000     15.983365000
H       23.111451000     17.100143000     17.180371000
P       19.412865000     21.018702000     18.151086000
C       19.128755000     22.142827000     19.646198000
H       19.563101000     23.141415000     19.423020000
C       19.817456000     21.538433000     20.874513000
H       19.658324000     22.174583000     21.771546000
H       20.912705000     21.422757000     20.739568000
H       19.400538000     20.529010000     21.076273000
C       17.623288000     22.282103000     19.886081000
H       17.181837000     21.290822000     20.122207000
H       17.093054000     22.688146000     19.000158000
H       17.417301000     22.954655000     20.745322000
C       21.271095000     21.226599000     17.781094000
H       21.714281000     20.438787000     18.428881000
C       21.516324000     20.848022000     16.314434000
H       21.212013000     21.672528000     15.636597000
H       20.933960000     19.947547000     16.032295000
H       22.591335000     20.639144000     16.128986000
C       21.915589000     22.573534000     18.121123000
H       23.003926000     22.544919000     17.892537000
H       21.818162000     22.843485000     19.191391000
H       21.483808000     23.398994000     17.518052000
H       14.661298000     17.268864000     22.167069000
H       19.635816000     18.893056000     19.337859000
H       16.959430000     19.574966000     18.799983000
H       16.324614000     17.864367000     18.748532000
