# Supplementary material for: Mechanism of Nitrogen Reduction to Ammonia in a Diiron Model of Nitrogenase
Source: Inorg Chem. 2023 Aug 31;62(36):14715–26. doi: 10.1021/acs.inorgchem.3c02089 (PMC10498488; doi:10.1021/acs.inorgchem.3c02089)
Supplement: Supplementary file 2 — ic3c02089_si_002.zip [file ic3c02089_si_002.zip › CP22_H.xyz]

80
FeC30P3N2H44
N       17.239273000     19.817433000     20.956781000
N       17.877119000     20.790138000     20.394887000
Fe      16.550509000     18.505332000     21.808179000
P       16.352611000     19.181381000     23.869950000
C       17.652457000     18.451056000     24.969954000
C       17.910027000     18.837329000     26.300757000
H       17.322119000     19.641818000     26.769452000
C       18.940834000     18.210218000     27.021131000
H       19.144598000     18.509476000     28.061142000
C       19.719398000     17.208223000     26.410734000
H       20.530277000     16.721819000     26.975238000
C       19.474876000     16.838043000     25.076591000
H       20.103012000     16.067448000     24.602150000
C       18.442832000     17.462558000     24.348517000
P       18.011183000     17.102825000     22.570668000
C       19.713573000     17.229897000     21.746354000
H       20.328717000     16.385175000     22.131326000
C       20.366779000     18.566387000     22.123266000
H       20.531720000     18.669368000     23.213803000
H       21.352586000     18.669866000     21.621881000
H       19.726727000     19.408956000     21.789366000
C       19.579051000     17.121312000     20.222145000
H       19.120914000     16.168054000     19.896106000
H       18.939064000     17.944766000     19.842995000
H       20.575685000     17.199128000     19.737153000
C       17.719652000     15.239272000     22.739666000
H       18.663795000     14.816698000     23.149312000
C       17.428112000     14.572411000     21.392814000
H       18.336513000     14.493895000     20.763323000
H       17.040210000     13.542785000     21.542085000
H       16.670302000     15.145246000     20.817258000
C       16.593552000     15.039079000     23.764883000
H       16.930837000     15.274586000     24.793310000
H       15.734017000     15.703913000     23.542128000
H       16.229920000     13.989814000     23.757409000
C       16.539479000     20.971247000     24.276590000
C       15.543338000     21.776219000     24.864573000
H       14.603173000     21.322843000     25.212553000
C       15.741309000     23.161640000     25.003847000
H       14.956008000     23.779877000     25.466496000
C       16.934216000     23.756650000     24.556471000
H       17.085524000     24.841932000     24.664125000
C       17.935353000     22.956943000     23.970442000
H       18.874254000     23.414963000     23.619781000
C       17.737544000     21.576030000     23.826858000
H       18.513736000     20.949548000     23.359376000
C       14.720725000     18.698037000     24.603447000
C       14.393592000     18.718312000     25.972615000
H       15.123954000     19.069388000     26.716697000
C       13.129742000     18.270341000     26.399099000
H       12.882924000     18.267546000     27.472210000
C       12.189439000     17.820432000     25.457101000
H       11.202604000     17.463662000     25.790441000
C       12.505520000     17.820386000     24.085139000
H       11.756406000     17.466148000     23.361393000
C       13.774554000     18.249333000     23.648375000
P       14.376339000     18.269832000     21.881905000
C       13.463003000     19.787258000     21.173576000
H       13.732203000     19.734107000     20.094894000
C       11.937626000     19.775531000     21.315962000
H       11.633358000     19.830022000     22.382283000
H       11.460321000     18.880687000     20.868683000
H       11.501391000     20.662266000     20.806937000
C       14.062464000     21.072289000     21.749604000
H       13.629654000     21.963574000     21.246628000
H       15.162933000     21.089271000     21.621570000
H       13.844415000     21.165986000     22.833253000
C       13.400355000     16.869888000     21.079695000
H       12.328449000     17.107871000     21.248407000
C       13.702739000     15.512243000     21.716682000
H       13.036332000     14.732267000     21.290133000
H       13.551209000     15.517244000     22.814519000
H       14.747468000     15.205093000     21.521813000
C       13.660980000     16.853786000     19.569039000
H       14.743935000     16.724672000     19.359128000
H       13.331676000     17.786291000     19.067676000
H       13.116743000     16.011119000     19.091849000
H       16.442688000     17.372223000     20.772049000
H       17.850093000     21.749411000     20.781710000
H       18.551279000     20.630680000     19.625689000
