# Supplementary material for: Mechanism of Nitrogen Reduction to Ammonia in a Diiron Model of Nitrogenase
Source: Inorg Chem. 2023 Aug 31;62(36):14715–26. doi: 10.1021/acs.inorgchem.3c02089 (PMC10498488; doi:10.1021/acs.inorgchem.3c02089)
Supplement: Supplementary file 2 — ic3c02089_si_002.zip [file ic3c02089_si_002.zip › CP222.xyz]

157
Fe2C60P6N2H87
N       16.437493000     18.168777000     19.552956000
N       15.383533000     17.524909000     18.677220000
Fe      15.992413000     18.575885000     21.288729000
P       15.675137000     19.723366000     23.205531000
C       15.787489000     18.494768000     24.592369000
C       15.224114000     18.654670000     25.873277000
H       14.645960000     19.556058000     26.120209000
C       15.398340000     17.658042000     26.846788000
H       14.943470000     17.779280000     27.841878000
C       16.161181000     16.513202000     26.553198000
H       16.309724000     15.736880000     27.319476000
C       16.735265000     16.357772000     25.280910000
H       17.344048000     15.465071000     25.070315000
C       16.529836000     17.334215000     24.285234000
P       17.268071000     17.246841000     22.583164000
C       19.092792000     17.311233000     23.165240000
H       19.176088000     16.420114000     23.827338000
C       19.386835000     18.552629000     24.002610000
H       18.840781000     18.535824000     24.964297000
H       20.470769000     18.600140000     24.240582000
H       19.122575000     19.483806000     23.469355000
C       20.061231000     17.152373000     22.000613000
H       20.013887000     16.135995000     21.569414000
H       19.833283000     17.875106000     21.188443000
H       21.107383000     17.317973000     22.336167000
C       17.170703000     15.403572000     22.159881000
H       17.988880000     14.929420000     22.743959000
C       17.454787000     15.226524000     20.666039000
H       18.273398000     15.874710000     20.306083000
H       17.701734000     14.170886000     20.429270000
H       16.552734000     15.501585000     20.087011000
C       15.843794000     14.731964000     22.521192000
H       15.611518000     14.767203000     23.602063000
H       15.002409000     15.207747000     21.978654000
H       15.870046000     13.663927000     22.217290000
C       16.561982000     21.191256000     23.918914000
C       16.257214000     22.467095000     23.396483000
H       15.492302000     22.565492000     22.612925000
C       16.899685000     23.612946000     23.886322000
H       16.633727000     24.605623000     23.489063000
C       17.860881000     23.500165000     24.907923000
H       18.370952000     24.398534000     25.288811000
C       18.144844000     22.238579000     25.456900000
H       18.871254000     22.142464000     26.278669000
C       17.489134000     21.092637000     24.973820000
H       17.688992000     20.120477000     25.441675000
C       13.956931000     20.385771000     23.385991000
C       13.505971000     21.181364000     24.460896000
H       14.208399000     21.516746000     25.238109000
C       12.159939000     21.568679000     24.526352000
H       11.807677000     22.188969000     25.364687000
C       11.263356000     21.163264000     23.519884000
H       10.204359000     21.459078000     23.571475000
C       11.716780000     20.389716000     22.440769000
H       10.999448000     20.085539000     21.666245000
C       13.075256000     20.013523000     22.359864000
P       13.814918000     18.989276000     20.999241000
C       13.181989000     19.915894000     19.457949000
H       13.872750000     19.586475000     18.654757000
C       11.753113000     19.614193000     18.999452000
H       10.996572000     19.891848000     19.758813000
H       11.600570000     18.548882000     18.738630000
H       11.520794000     20.205149000     18.090456000
C       13.430421000     21.417436000     19.650652000
H       13.283286000     21.961716000     18.695287000
H       14.463790000     21.615258000     19.997031000
H       12.732350000     21.856947000     20.389794000
C       12.631783000     17.507038000     21.203109000
H       11.619117000     17.926576000     21.030057000
C       12.705345000     16.986469000     22.644871000
H       12.068804000     16.084147000     22.757799000
H       12.360617000     17.739452000     23.378413000
H       13.742934000     16.707184000     22.918541000
C       12.855630000     16.374524000     20.198896000
H       13.846658000     15.890065000     20.338767000
H       12.744403000     16.693151000     19.140901000
H       12.104924000     15.571589000     20.352719000
Fe      17.849524000     18.819482000     18.652896000
P       17.095942000     19.561859000     16.706023000
C       18.033989000     18.796929000     15.291880000
C       17.875442000     19.169412000     13.942737000
H       17.143248000     19.939825000     13.659893000
C       18.648824000     18.550164000     12.947798000
H       18.529245000     18.848211000     11.894837000
C       19.572045000     17.548679000     13.298670000
H       20.176577000     17.058023000     12.520329000
C       19.721927000     17.166544000     14.642256000
H       20.436922000     16.369953000     14.895912000
C       18.961269000     17.796129000     15.649686000
C       17.496951000     21.364498000     16.449949000
C       17.006016000     22.169152000     15.401022000
H       16.284922000     21.765535000     14.675030000
C       17.417611000     23.506721000     15.293429000
H       17.029907000     24.134491000     14.476333000
C       18.315388000     24.045603000     16.233992000
H       18.631793000     25.097168000     16.155120000
C       18.803855000     23.244676000     17.278624000
H       19.497552000     23.682793000     18.011787000
C       18.400589000     21.897288000     17.387976000
C       15.356619000     19.547550000     16.038078000
C       14.467951000     20.564276000     16.460894000
H       14.832445000     21.355123000     17.133493000
C       13.144186000     20.599796000     15.997405000
H       12.481081000     21.423160000     16.303069000
C       12.669192000     19.595740000     15.135243000
H       11.630554000     19.621801000     14.771792000
C       13.534879000     18.567368000     14.725765000
H       13.177841000     17.783337000     14.040299000
C       14.870221000     18.549613000     15.161503000
H       15.543767000     17.769176000     14.781112000
P       18.977123000     17.337065000     17.452444000
C       17.991439000     15.677184000     17.329407000
H       17.563387000     15.595768000     18.346065000
C       16.841605000     15.805510000     16.323405000
H       17.202880000     15.705459000     15.280326000
H       16.337052000     16.787810000     16.372721000
H       16.077106000     15.017725000     16.492200000
C       18.773719000     14.391909000     17.044273000
H       18.069077000     13.532605000     17.025716000
H       19.539472000     14.163513000     17.808568000
H       19.267464000     14.422210000     16.050494000
C       20.742387000     16.656486000     17.616134000
H       20.739771000     15.800639000     16.911431000
C       21.005102000     16.122680000     19.022173000
H       21.927657000     15.504828000     19.036125000
H       20.178125000     15.498307000     19.410944000
H       21.150030000     16.961724000     19.726944000
C       21.870236000     17.594138000     17.185161000
H       22.022589000     18.408664000     17.916962000
H       21.702725000     18.044907000     16.189837000
H       22.820176000     17.020270000     17.135973000
P       18.956786000     20.712179000     18.708299000
C       18.604267000     21.768039000     20.221980000
H       19.226443000     22.679056000     20.093690000
C       19.004015000     21.044657000     21.504586000
H       18.847573000     21.692206000     22.390467000
H       20.063507000     20.719950000     21.497036000
H       18.372758000     20.139062000     21.624822000
C       17.128760000     22.167222000     20.225571000
H       16.493916000     21.271221000     20.400973000
H       16.815045000     22.629779000     19.269357000
H       16.932133000     22.896531000     21.032357000
C       20.837071000     20.770395000     18.490657000
H       21.144236000     19.798606000     18.931781000
C       21.155048000     20.763072000     16.988716000
H       20.985852000     21.764556000     16.545315000
H       20.520623000     20.045350000     16.430548000
H       22.216363000     20.493699000     16.812440000
C       21.594070000     21.890924000     19.210845000
H       22.683179000     21.785672000     19.015933000
H       21.457426000     21.869267000     20.309150000
H       21.300281000     22.896116000     18.846037000
H       15.266656000     17.359666000     21.743090000
H       18.811734000     18.559108000     19.805025000
H       15.065961000     18.192984000     17.944403000
H       14.566583000     17.168016000     19.208175000
H       15.796529000     16.721737000     18.171778000
