# Supplementary material for: Mechanism of Nitrogen Reduction to Ammonia in a Diiron Model of Nitrogenase
Source: Inorg Chem. 2023 Aug 31;62(36):14715–26. doi: 10.1021/acs.inorgchem.3c02089 (PMC10498488; doi:10.1021/acs.inorgchem.3c02089)
Supplement: Supplementary file 2 — ic3c02089_si_002.zip [file ic3c02089_si_002.zip › CP222_H.xyz]

81
FeC30P3N2H45
N       17.043068000     18.885247000     20.469212000
N       16.497427000     19.614316000     19.343722000
Fe      16.515628000     18.258601000     21.971959000
P       16.329244000     19.025140000     23.978305000
C       17.575840000     18.294451000     25.131416000
C       17.739734000     18.653115000     26.484011000
H       17.100688000     19.424910000     26.939680000
C       18.746015000     18.042865000     27.249844000
H       18.871291000     18.318337000     28.308057000
C       19.600827000     17.090840000     26.663156000
H       20.391193000     16.616648000     27.264800000
C       19.461939000     16.757225000     25.306051000
H       20.150345000     16.026948000     24.852710000
C       18.451038000     17.360863000     24.531379000
P       18.242382000     17.075414000     22.712138000
C       19.956226000     17.534505000     22.078632000
H       20.669245000     16.936196000     22.688890000
C       20.196744000     19.027402000     22.329039000
H       20.041923000     19.310234000     23.389934000
H       21.239610000     19.296142000     22.059118000
H       19.512722000     19.635495000     21.702244000
C       20.129496000     17.182091000     20.597160000
H       20.126829000     16.089112000     20.419741000
H       19.322367000     17.645437000     19.991340000
H       21.102469000     17.571651000     20.229342000
C       18.139944000     15.202566000     22.562074000
H       19.177033000     14.825662000     22.705481000
C       17.637085000     14.806813000     21.166804000
H       18.251114000     15.226653000     20.348464000
H       17.638185000     13.701804000     21.060863000
H       16.598595000     15.164878000     21.015231000
C       17.228702000     14.623437000     23.651774000
H       17.629644000     14.779334000     24.671605000
H       16.220066000     15.086435000     23.610267000
H       17.102804000     13.530889000     23.500554000
C       16.541971000     20.834725000     24.263314000
C       15.778159000     21.568677000     25.192942000
H       15.001051000     21.072486000     25.792787000
C       15.994624000     22.949706000     25.345367000
H       15.391194000     23.518046000     26.069867000
C       16.970416000     23.602807000     24.573632000
H       17.135089000     24.684669000     24.693219000
C       17.731546000     22.872320000     23.642330000
H       18.492294000     23.380278000     23.029607000
C       17.514589000     21.495753000     23.484016000
H       18.083979000     20.922219000     22.736529000
C       14.648344000     18.649434000     24.647722000
C       14.276644000     18.561438000     26.001758000
H       15.018807000     18.710036000     26.799297000
C       12.945882000     18.260226000     26.341957000
H       12.658717000     18.179445000     27.401350000
C       11.987699000     18.056658000     25.334331000
H       10.947446000     17.817881000     25.602999000
C       12.355754000     18.139243000     23.979558000
H       11.599565000     17.953125000     23.203009000
C       13.689087000     18.425244000     23.629046000
P       14.348986000     18.462482000     21.896766000
C       13.611863000     20.038183000     21.151834000
H       13.779646000     19.896487000     20.059850000
C       12.107050000     20.219872000     21.374046000
H       11.878255000     20.418094000     22.440771000
H       11.516155000     19.339637000     21.050122000
H       11.741998000     21.090975000     20.790052000
C       14.408152000     21.258435000     21.624369000
H       14.082832000     22.172828000     21.086617000
H       15.501418000     21.131558000     21.483567000
H       14.259341000     21.435833000     22.709010000
C       13.408853000     17.110776000     20.995718000
H       12.340670000     17.417081000     21.006762000
C       13.547347000     15.756757000     21.696650000
H       12.936006000     14.993283000     21.171966000
H       13.213811000     15.791010000     22.752489000
H       14.601257000     15.412961000     21.688725000
C       13.896751000     17.047773000     19.541546000
H       14.984418000     16.824679000     19.502057000
H       13.706433000     17.990718000     18.988182000
H       13.367196000     16.242380000     18.991617000
H       15.886596000     16.936854000     22.381788000
H       17.250487000     20.031536000     18.761012000
H       15.943763000     19.002538000     18.709869000
H       15.877509000     20.402314000     19.631338000
