# Supplementary material for: Mechanism of Nitrogen Reduction to Ammonia in a Diiron Model of Nitrogenase
Source: Inorg Chem. 2023 Aug 31;62(36):14715–26. doi: 10.1021/acs.inorgchem.3c02089 (PMC10498488; doi:10.1021/acs.inorgchem.3c02089)
Supplement: Supplementary file 2 — ic3c02089_si_002.zip [file ic3c02089_si_002.zip › D'.xyz]

153
Fe2C60P6NH84
N       16.923001000     18.527346000     19.982207000
Fe      16.151401000     18.513368000     21.506919000
P       15.543669000     19.616348000     23.322564000
C       15.870685000     18.570113000     24.827340000
C       15.351862000     18.789512000     26.119255000
H       14.694046000     19.647744000     26.318232000
C       15.683927000     17.916195000     27.169896000
H       15.262244000     18.080606000     28.173796000
C       16.565300000     16.844877000     26.941671000
H       16.838824000     16.169181000     27.767036000
C       17.105770000     16.638233000     25.659543000
H       17.818131000     15.813475000     25.502727000
C       16.739606000     17.480734000     24.590555000
P       17.424977000     17.340702000     22.866254000
C       19.252200000     17.658060000     23.316215000
H       19.524521000     16.821032000     23.997871000
C       19.404712000     18.971915000     24.083433000
H       18.981287000     18.896558000     25.104180000
H       20.477361000     19.242738000     24.185507000
H       18.894334000     19.806376000     23.568381000
C       20.130702000     17.578660000     22.065325000
H       20.195093000     16.540814000     21.684812000
H       19.734979000     18.209314000     21.242713000
H       21.167899000     17.908829000     22.290092000
C       17.532075000     15.479794000     22.528787000
H       18.480620000     15.144859000     23.002577000
C       17.628416000     15.292600000     21.010876000
H       18.310417000     16.020896000     20.537957000
H       17.960782000     14.263298000     20.759523000
H       16.636372000     15.463209000     20.549667000
C       16.372072000     14.659081000     23.096195000
H       16.330334000     14.663196000     24.201584000
H       15.401818000     15.041255000     22.720333000
H       16.458776000     13.601857000     22.765439000
C       16.161809000     21.275444000     23.877565000
C       15.687006000     22.428832000     23.214011000
H       14.898131000     22.331268000     22.453235000
C       16.206774000     23.696074000     23.515814000
H       15.820912000     24.583061000     22.989121000
C       17.217399000     23.833887000     24.486084000
H       17.630646000     24.827354000     24.719678000
C       17.684648000     22.694237000     25.163932000
H       18.463019000     22.791486000     25.937141000
C       17.157497000     21.426209000     24.866511000
H       17.518255000     20.547231000     25.417333000
C       13.715692000     19.931375000     23.361705000
C       13.026504000     20.615802000     24.383148000
H       13.583662000     21.085432000     25.208037000
C       11.625900000     20.719761000     24.336405000
H       11.086733000     21.246728000     25.139033000
C       10.914878000     20.148483000     23.265483000
H        9.816492000     20.219620000     23.232499000
C       11.604398000     19.500049000     22.225209000
H       11.035238000     19.075334000     21.385343000
C       13.010814000     19.400256000     22.261638000
P       14.061447000     18.687226000     20.904838000
C       13.674393000     19.841549000     19.459311000
H       14.530088000     19.644279000     18.777835000
C       12.359638000     19.590747000     18.720363000
H       11.480780000     19.700643000     19.388231000
H       12.315108000     18.590531000     18.248425000
H       12.243092000     20.334525000     17.907792000
C       13.774756000     21.287905000     19.953904000
H       13.871778000     21.988417000     19.100772000
H       14.660178000     21.424157000     20.603614000
H       12.874885000     21.577874000     20.534526000
C       13.110831000     17.118115000     20.489916000
H       12.115763000     17.447229000     20.123008000
C       12.908457000     16.249062000     21.732073000
H       12.457244000     15.271623000     21.458940000
H       12.246260000     16.735400000     22.475361000
H       13.879537000     16.053217000     22.231495000
C       13.841779000     16.390818000     19.361746000
H       14.874034000     16.128701000     19.669490000
H       13.930546000     17.026024000     18.459834000
H       13.307922000     15.460843000     19.072796000
Fe      17.920567000     18.888467000     18.666856000
P       17.081368000     19.736443000     16.789933000
C       17.656637000     18.751759000     15.305122000
C       17.406168000     19.106352000     13.964761000
H       16.758929000     19.962595000     13.726592000
C       17.974814000     18.359991000     12.917889000
H       17.789905000     18.652799000     11.872574000
C       18.781863000     17.246275000     13.208194000
H       19.234690000     16.663375000     12.390851000
C       19.002733000     16.866869000     14.544458000
H       19.619391000     15.980026000     14.755413000
C       18.442979000     17.617212000     15.599257000
C       17.805326000     21.420085000     16.400080000
C       17.457526000     22.221339000     15.291927000
H       16.690762000     21.887693000     14.578273000
C       18.062988000     23.475318000     15.109774000
H       17.792232000     24.092372000     14.238807000
C       18.996737000     23.950141000     16.049033000
H       19.458063000     24.941431000     15.917995000
C       19.334254000     23.160041000     17.160625000
H       20.051737000     23.546385000     17.899857000
C       18.756846000     21.884036000     17.326878000
C       15.325473000     20.093184000     16.269623000
C       14.748744000     21.349887000     16.558726000
H       15.327121000     22.098954000     17.119472000
C       13.462328000     21.672442000     16.101040000
H       13.041458000     22.666623000     16.317878000
C       12.715446000     20.732877000     15.367248000
H       11.708106000     20.987147000     15.003299000
C       13.260843000     19.462473000     15.115544000
H       12.682476000     18.713558000     14.552080000
C       14.554741000     19.145633000     15.562326000
H       14.984418000     18.164511000     15.317411000
P       18.575468000     17.211616000     17.408355000
C       17.390835000     15.713316000     17.483403000
H       17.229886000     15.607012000     18.574010000
C       16.056425000     16.105578000     16.847747000
H       16.142820000     16.177088000     15.743515000
H       15.708571000     17.081387000     17.237292000
H       15.278086000     15.347805000     17.073179000
C       17.899333000     14.387068000     16.912385000
H       17.113593000     13.607609000     17.021509000
H       18.802183000     14.006148000     17.428860000
H       18.124943000     14.464518000     15.827900000
C       20.262777000     16.366978000     17.470833000
H       20.201365000     15.542753000     16.729488000
C       20.533294000     15.767704000     18.850302000
H       21.518031000     15.253684000     18.865786000
H       19.765300000     15.032484000     19.154989000
H       20.553791000     16.567298000     19.615673000
C       21.391343000     17.309414000     17.058335000
H       21.520169000     18.113700000     17.806670000
H       21.209759000     17.782425000     16.073528000
H       22.350848000     16.752650000     16.994510000
P       19.139665000     20.712345000     18.714692000
C       18.708215000     21.828801000     20.172103000
H       19.356097000     22.728478000     20.085674000
C       18.964771000     21.109114000     21.492904000
H       18.736382000     21.773423000     22.352559000
H       20.009715000     20.757905000     21.600866000
H       18.294177000     20.225669000     21.564759000
C       17.237049000     22.234002000     20.064185000
H       16.606829000     21.327001000     20.156216000
H       16.996286000     22.730740000     19.103009000
H       16.967886000     22.924741000     20.888345000
C       21.041544000     20.665419000     18.676323000
H       21.242795000     19.667636000     19.122477000
C       21.525540000     20.662181000     17.217935000
H       21.541174000     21.690863000     16.805202000
H       20.869856000     20.057573000     16.561419000
H       22.555578000     20.254565000     17.143331000
C       21.794195000     21.720155000     19.496283000
H       22.888553000     21.539209000     19.420395000
H       21.534766000     21.698806000     20.572051000
H       21.614043000     22.748714000     19.121880000
H       15.523871000     17.168440000     21.798150000
H       19.127306000     18.423118000     19.447239000
