# Supplementary material for: Mechanism of Nitrogen Reduction to Ammonia in a Diiron Model of Nitrogenase
Source: Inorg Chem. 2023 Aug 31;62(36):14715–26. doi: 10.1021/acs.inorgchem.3c02089 (PMC10498488; doi:10.1021/acs.inorgchem.3c02089)
Supplement: Supplementary file 2 — ic3c02089_si_002.zip [file ic3c02089_si_002.zip › D'_H.xyz]

77
FeC30P3NH42
N       17.051006000     19.269165000     20.753572000
Fe      16.546502000     18.414328000     21.988655000
P       16.340645000     19.138260000     23.990602000
C       17.521562000     18.277773000     25.136185000
C       17.684721000     18.543641000     26.509732000
H       17.085955000     19.322958000     27.005027000
C       18.637206000     17.828910000     27.256014000
H       18.756321000     18.034063000     28.331015000
C       19.443664000     16.862961000     26.628012000
H       20.192848000     16.306160000     27.211687000
C       19.306625000     16.617954000     25.250987000
H       19.958168000     15.875520000     24.764169000
C       18.346460000     17.321413000     24.498139000
P       18.167974000     17.138636000     22.650892000
C       19.909583000     17.633409000     22.115773000
H       20.595376000     16.957032000     22.673547000
C       20.172247000     19.083432000     22.534508000
H       20.002580000     19.249679000     23.617115000
H       21.223019000     19.363083000     22.309302000
H       19.505240000     19.769821000     21.975825000
C       20.116047000     17.443556000     20.610126000
H       20.097491000     16.377634000     20.308948000
H       19.330319000     17.983779000     20.039978000
H       21.102043000     17.854763000     20.305617000
C       18.104790000     15.273376000     22.385984000
H       19.152177000     14.914968000     22.498528000
C       17.613776000     14.976080000     20.963328000
H       18.250698000     15.439203000     20.186098000
H       17.594880000     13.880582000     20.782255000
H       16.589206000     15.374006000     20.817288000
C       17.217077000     14.594234000     23.436269000
H       17.658476000     14.627266000     24.450699000
H       16.222427000     15.084554000     23.486544000
H       17.056446000     13.528156000     23.170665000
C       16.656436000     20.930099000     24.320303000
C       16.187640000     21.619924000     25.458077000
H       15.559788000     21.111873000     26.203979000
C       16.501410000     22.978181000     25.638152000
H       16.128405000     23.509710000     26.527432000
C       17.281909000     23.656650000     24.685727000
H       17.525192000     24.720840000     24.829630000
C       17.739248000     22.976148000     23.543197000
H       18.336426000     23.506713000     22.785324000
C       17.422600000     21.620982000     23.358420000
H       17.738087000     21.077886000     22.452397000
C       14.623704000     18.831855000     24.625208000
C       14.206373000     18.855326000     25.969213000
H       14.921123000     19.075006000     26.775075000
C       12.869131000     18.570375000     26.299407000
H       12.552836000     18.580979000     27.353781000
C       11.944569000     18.264904000     25.287498000
H       10.898386000     18.038235000     25.544156000
C       12.357827000     18.227063000     23.943239000
H       11.629090000     17.957447000     23.164420000
C       13.696929000     18.498013000     23.602612000
P       14.375718000     18.378711000     21.871356000
C       13.653656000     19.889982000     20.999643000
H       14.071806000     19.791707000     19.973561000
C       12.124639000     19.932095000     20.925088000
H       11.670469000     20.040927000     21.931413000
H       11.687567000     19.035134000     20.442720000
H       11.803283000     20.810787000     20.326205000
C       14.229041000     21.163333000     21.628528000
H       13.869156000     22.058696000     21.079085000
H       15.334528000     21.157099000     21.598916000
H       13.914714000     21.274487000     22.688124000
C       13.438649000     16.933652000     21.129877000
H       12.360015000     17.190663000     21.206228000
C       13.692665000     15.643909000     21.913237000
H       13.067081000     14.821660000     21.506185000
H       13.450487000     15.751103000     22.989749000
H       14.752852000     15.335146000     21.836127000
C       13.820642000     16.799793000     19.651344000
H       14.917536000     16.661952000     19.544784000
H       13.535848000     17.692225000     19.058108000
H       13.314610000     15.921874000     19.197902000
H       16.019536000     17.158457000     22.895456000
