# Supplementary material for: Mechanism of Nitrogen Reduction to Ammonia in a Diiron Model of Nitrogenase
Source: Inorg Chem. 2023 Aug 31;62(36):14715–26. doi: 10.1021/acs.inorgchem.3c02089 (PMC10498488; doi:10.1021/acs.inorgchem.3c02089)
Supplement: Supplementary file 2 — ic3c02089_si_002.zip [file ic3c02089_si_002.zip › DP1'.xyz]

154
Fe2C60P6NH85
N       16.758573000     18.286823000     19.903978000
Fe      16.170375000     18.625153000     21.556699000
P       15.533245000     19.633171000     23.420790000
C       15.922247000     18.558843000     24.876099000
C       15.414236000     18.724652000     26.179944000
H       14.674956000     19.508260000     26.398091000
C       15.860148000     17.890357000     27.216770000
H       15.455958000     18.016810000     28.232677000
C       16.832621000     16.905775000     26.961434000
H       17.195002000     16.263671000     27.778693000
C       17.344555000     16.740512000     25.664895000
H       18.113470000     15.974421000     25.480873000
C       16.876166000     17.550884000     24.610187000
P       17.517502000     17.443382000     22.874508000
C       19.353439000     17.786429000     23.212044000
H       19.694740000     16.910747000     23.807827000
C       19.538390000     19.044765000     24.063356000
H       19.174084000     18.893547000     25.097956000
H       20.614340000     19.312585000     24.121563000
H       19.001812000     19.915398000     23.645762000
C       20.132135000     17.816743000     21.894475000
H       20.193774000     16.808652000     21.441435000
H       19.654106000     18.481366000     21.148038000
H       21.173254000     18.164129000     22.062212000
C       17.578314000     15.584710000     22.511594000
H       18.548250000     15.249139000     22.938446000
C       17.596236000     15.351834000     20.996670000
H       18.261732000     16.052213000     20.463841000
H       17.918129000     14.314374000     20.772437000
H       16.580226000     15.487191000     20.576883000
C       16.443700000     14.786920000     23.159828000
H       16.478438000     14.789809000     24.264608000
H       15.454683000     15.183005000     22.854148000
H       16.491078000     13.729641000     22.823819000
C       16.166208000     21.283040000     23.948619000
C       15.685482000     22.427160000     23.275341000
H       14.877834000     22.326889000     22.534370000
C       16.224581000     23.692680000     23.549460000
H       15.841087000     24.576512000     23.016822000
C       17.251636000     23.829969000     24.501462000
H       17.679214000     24.821915000     24.713384000
C       17.717090000     22.698435000     25.192836000
H       18.506414000     22.800909000     25.953376000
C       17.175099000     21.430399000     24.921834000
H       17.537702000     20.554226000     25.476201000
C       13.712278000     19.931681000     23.468102000
C       13.024825000     20.574047000     24.517466000
H       13.577634000     20.992169000     25.371824000
C       11.629119000     20.706863000     24.457514000
H       11.090055000     21.205262000     25.277536000
C       10.921056000     20.205741000     23.349038000
H        9.825368000     20.301766000     23.306335000
C       11.608631000     19.601144000     22.284466000
H       11.041594000     19.233881000     21.417011000
C       13.013082000     19.477492000     22.331354000
P       14.054624000     18.826335000     20.946705000
C       13.616840000     19.973536000     19.506932000
H       14.491303000     19.847992000     18.830358000
C       12.337608000     19.632129000     18.738655000
H       11.437891000     19.670824000     19.385543000
H       12.374903000     18.640115000     18.250006000
H       12.187593000     20.379361000     17.935145000
C       13.589453000     21.422292000     20.008050000
H       13.643282000     22.128727000     19.155252000
H       14.441283000     21.644025000     20.677435000
H       12.657170000     21.636253000     20.568566000
C       13.150429000     17.229475000     20.533261000
H       12.148652000     17.553599000     20.182518000
C       12.962681000     16.338730000     21.761320000
H       12.417801000     15.412973000     21.481758000
H       12.388938000     16.841422000     22.564256000
H       13.940347000     16.035131000     22.186158000
C       13.860725000     16.500028000     19.393152000
H       14.846620000     16.117805000     19.729816000
H       14.023343000     17.152112000     18.513194000
H       13.266797000     15.626232000     19.054897000
Fe      17.859303000     18.772872000     18.557217000
P       17.140891000     19.668096000     16.641650000
C       17.767942000     18.698908000     15.182617000
C       17.554493000     19.061187000     13.838057000
H       16.907631000     19.913154000     13.584863000
C       18.165842000     18.329932000     12.807071000
H       18.005967000     18.623871000     11.758482000
C       18.985819000     17.230206000     13.115948000
H       19.475068000     16.662363000     12.309762000
C       19.171318000     16.842272000     14.453468000
H       19.799782000     15.967039000     14.675180000
C       18.556554000     17.568652000     15.494308000
C       17.873857000     21.350138000     16.342861000
C       17.572036000     22.163966000     15.231251000
H       16.854073000     21.827779000     14.469858000
C       18.164098000     23.429630000     15.109073000
H       17.931375000     24.061169000     14.238089000
C       19.039093000     23.896825000     16.107792000
H       19.493032000     24.895873000     16.020544000
C       19.324519000     23.095380000     17.223840000
H       19.993329000     23.481285000     18.006841000
C       18.752349000     21.810749000     17.340162000
C       15.388903000     20.022754000     16.156286000
C       14.806134000     21.251327000     16.541625000
H       15.380330000     21.964211000     17.151986000
C       13.511231000     21.586674000     16.120941000
H       13.080882000     22.558765000     16.406340000
C       12.766485000     20.686934000     15.336380000
H       11.751557000     20.952566000     15.003634000
C       13.321800000     19.444614000     14.988811000
H       12.744975000     18.730328000     14.381320000
C       14.627154000     19.114857000     15.391644000
H       15.064352000     18.157626000     15.076141000
P       18.589449000     17.099019000     17.287577000
C       17.367114000     15.637538000     17.282201000
H       17.247739000     15.420528000     18.365197000
C       16.019817000     16.103930000     16.722412000
H       16.074744000     16.227669000     15.621499000
H       15.700114000     17.072023000     17.155857000
H       15.228738000     15.356849000     16.935921000
C       17.836590000     14.369551000     16.564196000
H       17.051974000     13.586979000     16.644894000
H       18.765412000     13.940373000     16.986462000
H       17.999642000     14.553098000     15.482179000
C       20.249389000     16.237583000     17.456646000
H       20.287882000     15.520706000     16.610031000
C       20.355971000     15.453799000     18.764797000
H       21.355758000     14.977137000     18.839398000
H       19.599488000     14.650603000     18.853333000
H       20.244545000     16.129344000     19.635439000
C       21.401118000     17.230365000     17.314428000
H       21.414056000     17.929123000     18.173212000
H       21.333123000     17.824968000     16.383051000
H       22.371225000     16.690734000     17.302340000
P       19.028771000     20.659500000     18.767768000
C       18.443120000     21.787076000     20.159477000
H       19.066669000     22.703871000     20.088413000
C       18.640880000     21.134896000     21.520116000
H       18.353599000     21.826370000     22.337138000
H       19.684086000     20.811942000     21.693362000
H       17.988316000     20.233247000     21.615232000
C       16.973774000     22.139799000     19.933408000
H       16.360391000     21.217736000     19.993800000
H       16.792686000     22.618346000     18.950729000
H       16.624646000     22.837613000     20.720281000
C       20.921546000     20.627604000     18.895667000
H       21.101262000     19.650927000     19.394183000
C       21.513138000     20.575359000     17.478103000
H       21.549039000     21.587635000     17.028675000
H       20.915215000     19.938467000     16.797499000
H       22.548715000     20.177663000     17.499925000
C       21.591604000     21.724112000     19.732389000
H       22.691116000     21.564265000     19.732281000
H       21.263754000     21.724490000     20.789347000
H       21.416094000     22.738160000     19.319657000
H       15.501288000     17.355420000     21.911376000
H       19.130239000     18.348208000     19.246291000
H       16.327398000     17.484376000     19.389129000
