# Supplementary material for: Mechanism of Nitrogen Reduction to Ammonia in a Diiron Model of Nitrogenase
Source: Inorg Chem. 2023 Aug 31;62(36):14715–26. doi: 10.1021/acs.inorgchem.3c02089 (PMC10498488; doi:10.1021/acs.inorgchem.3c02089)
Supplement: Supplementary file 2 — ic3c02089_si_002.zip [file ic3c02089_si_002.zip › DP1'_H.xyz]

78
FeC30P3NH43
N       17.051588000     19.237293000     20.595817000
Fe      16.610009000     18.401417000     21.918879000
P       16.404920000     19.114894000     23.956955000
C       17.639046000     18.373451000     25.104118000
C       17.855220000     18.770079000     26.437407000
H       17.284081000     19.603964000     26.873263000
C       18.827283000     18.107218000     27.203602000
H       18.998806000     18.408664000     28.247919000
C       19.589310000     17.066628000     26.638293000
H       20.351106000     16.553433000     27.244322000
C       19.398042000     16.692619000     25.298147000
H       20.015734000     15.894050000     24.859240000
C       18.422244000     17.352969000     24.526527000
P       18.148494000     17.051572000     22.726666000
C       19.842909000     17.467006000     22.017273000
H       20.521896000     16.771877000     22.560269000
C       20.208322000     18.913622000     22.365899000
H       20.139496000     19.123436000     23.451625000
H       21.251119000     19.118524000     22.048072000
H       19.543574000     19.618851000     21.826647000
C       19.941312000     17.213258000     20.511685000
H       19.884751000     16.138742000     20.253909000
H       19.135413000     17.751076000     19.968378000
H       20.914277000     17.591745000     20.135532000
C       17.928893000     15.196889000     22.614367000
H       18.931202000     14.775493000     22.848975000
C       17.511748000     14.760014000     21.204254000
H       18.255770000     15.030919000     20.432936000
H       17.382227000     13.658686000     21.176409000
H       16.547199000     15.220716000     20.911411000
C       16.920601000     14.743460000     23.680343000
H       17.311159000     14.867280000     24.708352000
H       15.971337000     15.316133000     23.612352000
H       16.672561000     13.672119000     23.534963000
C       16.573549000     20.919317000     24.260763000
C       15.767717000     21.615912000     25.183961000
H       14.979593000     21.093796000     25.745859000
C       15.958427000     22.994620000     25.378569000
H       15.322880000     23.534510000     26.097018000
C       16.948091000     23.680889000     24.654857000
H       17.091503000     24.761650000     24.806304000
C       17.749947000     22.986720000     23.730628000
H       18.521008000     23.521877000     23.155666000
C       17.561625000     21.611527000     23.529695000
H       18.168254000     21.071776000     22.786816000
C       14.742417000     18.659748000     24.618814000
C       14.380841000     18.577987000     25.975782000
H       15.118391000     18.775474000     26.767010000
C       13.066559000     18.222126000     26.324376000
H       12.786032000     18.147701000     27.385767000
C       12.114695000     17.956090000     25.324488000
H       11.087224000     17.676953000     25.602227000
C       12.472681000     18.027047000     23.967214000
H       11.724266000     17.795521000     23.195317000
C       13.791918000     18.366260000     23.611379000
P       14.427826000     18.428087000     21.884169000
C       13.712581000     20.001684000     21.135523000
H       13.988985000     19.901288000     20.062848000
C       12.187644000     20.087713000     21.264290000
H       11.878924000     20.228586000     22.320040000
H       11.662288000     19.198975000     20.862676000
H       11.821013000     20.966331000     20.693978000
C       14.397107000     21.246246000     21.704045000
H       14.009105000     22.151827000     21.193967000
H       15.493466000     21.213166000     21.561647000
H       14.195630000     21.361997000     22.788341000
C       13.578108000     17.056825000     20.942248000
H       12.511012000     17.362081000     20.893409000
C       13.669807000     15.707638000     21.657716000
H       13.101531000     14.945062000     21.086451000
H       13.255108000     15.738560000     22.683817000
H       14.718032000     15.356619000     21.723512000
C       14.148077000     17.000957000     19.518237000
H       15.225373000     16.737790000     19.531561000
H       14.045160000     17.965126000     18.981593000
H       13.610918000     16.230793000     18.927764000
H       15.999587000     17.037199000     22.217499000
H       17.174388000     19.854843000     19.772055000
