# Supplementary material for: Mechanism of Nitrogen Reduction to Ammonia in a Diiron Model of Nitrogenase
Source: Inorg Chem. 2023 Aug 31;62(36):14715–26. doi: 10.1021/acs.inorgchem.3c02089 (PMC10498488; doi:10.1021/acs.inorgchem.3c02089)
Supplement: Supplementary file 2 — ic3c02089_si_002.zip [file ic3c02089_si_002.zip › DP11'.xyz]

155
Fe2C60P6NH86
N       16.467491000     18.421583000     19.550622000
Fe      15.937542000     18.787385000     21.483666000
P       15.459948000     19.594546000     23.455630000
C       16.109531000     18.477513000     24.782169000
C       15.773419000     18.546463000     26.148445000
H       14.996991000     19.236564000     26.504356000
C       16.446540000     17.736563000     27.075088000
H       16.177131000     17.787745000     28.140818000
C       17.470660000     16.870660000     26.647366000
H       18.003230000     16.243388000     27.378076000
C       17.811461000     16.801382000     25.288658000
H       18.604020000     16.109215000     24.964211000
C       17.129397000     17.604108000     24.350239000
P       17.388149000     17.490096000     22.525576000
C       19.253665000     17.645740000     22.269169000
H       19.682457000     16.625715000     22.369903000
C       19.921766000     18.583412000     23.281215000
H       19.872310000     18.193218000     24.314655000
H       20.992679000     18.719290000     23.023560000
H       19.450371000     19.587539000     23.273891000
C       19.512111000     18.174181000     20.854437000
H       18.990750000     17.551382000     20.071810000
H       19.160639000     19.219158000     20.808044000
H       20.588586000     18.153359000     20.605498000
C       17.142827000     15.624913000     22.341806000
H       17.984608000     15.183961000     22.918687000
C       17.286370000     15.210040000     20.881075000
H       18.229834000     15.583180000     20.442138000
H       17.294101000     14.105118000     20.782356000
H       16.435313000     15.578662000     20.270492000
C       15.821333000     15.148694000     22.946519000
H       15.766594000     15.330516000     24.036788000
H       14.957544000     15.659087000     22.476867000
H       15.701059000     14.058292000     22.778059000
C       16.130258000     21.198500000     24.073622000
C       15.409373000     22.401078000     23.924261000
H       14.383476000     22.384623000     23.532683000
C       15.993487000     23.624833000     24.291383000
H       15.421519000     24.557542000     24.171443000
C       17.296867000     23.657112000     24.816869000
H       17.753124000     24.617246000     25.102098000
C       18.008895000     22.457319000     24.994095000
H       19.022523000     22.472692000     25.422846000
C       17.428907000     21.233917000     24.626974000
H       17.989101000     20.299746000     24.776378000
C       13.638791000     19.765107000     23.671321000
C       12.993678000     20.139906000     24.866755000
H       13.574173000     20.434780000     25.752397000
C       11.591638000     20.160264000     24.927824000
H       11.089593000     20.445677000     25.864480000
C       10.832507000     19.810900000     23.797078000
H        9.733284000     19.807560000     23.850456000
C       11.471431000     19.484490000     22.589783000
H       10.859848000     19.229096000     21.712607000
C       12.879068000     19.479289000     22.512356000
P       13.839796000     19.255016000     20.943997000
C       13.375668000     20.815568000     19.977678000
H       14.098560000     20.793445000     19.132813000
C       11.957040000     20.878068000     19.407082000
H       11.191645000     20.852118000     20.208990000
H       11.735461000     20.067811000     18.687066000
H       11.818798000     21.839602000     18.869187000
C       13.675572000     22.036843000     20.849956000
H       13.674685000     22.963279000     20.240299000
H       14.661093000     21.958209000     21.346906000
H       12.906376000     22.155639000     21.640413000
C       12.855996000     17.905907000     20.079365000
H       11.818169000     18.300741000     20.076880000
C       12.872718000     16.594499000     20.866545000
H       12.136394000     15.883662000     20.437094000
H       12.619355000     16.737758000     21.936158000
H       13.868651000     16.111363000     20.812105000
C       13.286756000     17.698453000     18.624328000
H       14.247066000     17.151030000     18.559061000
H       13.392560000     18.644289000     18.061867000
H       12.536233000     17.082692000     18.088088000
Fe      18.196020000     18.723434000     18.597784000
P       17.403682000     19.370493000     16.686594000
C       18.112293000     18.342333000     15.326761000
C       17.938643000     18.634180000     13.959648000
H       17.278418000     19.450009000     13.635480000
C       18.617265000     17.875907000     12.993887000
H       18.486402000     18.110099000     11.926891000
C       19.470674000     16.830980000     13.389068000
H       20.019496000     16.250341000     12.632632000
C       19.616747000     16.512946000     14.748428000
H       20.277259000     15.682771000     15.036479000
C       18.926158000     17.259316000     15.724864000
C       17.964744000     21.081892000     16.272672000
C       17.580703000     21.777557000     15.108397000
H       16.881238000     21.329249000     14.389285000
C       18.071406000     23.071159000     14.879602000
H       17.773507000     23.612603000     13.969379000
C       18.927486000     23.681393000     15.815617000
H       19.305212000     24.698877000     15.635312000
C       19.278684000     23.007639000     16.994510000
H       19.909811000     23.512333000     17.739857000
C       18.797690000     21.702308000     17.222596000
C       15.610442000     19.468342000     16.293233000
C       14.884618000     20.625267000     16.656225000
H       15.385125000     21.448488000     17.184085000
C       13.534093000     20.751794000     16.297390000
H       12.983373000     21.664248000     16.567589000
C       12.894336000     19.724260000     15.582302000
H       11.835835000     19.827024000     15.299996000
C       13.611032000     18.570499000     15.222135000
H       13.119071000     17.766261000     14.655072000
C       14.963822000     18.442210000     15.573289000
H       15.522406000     17.551413000     15.257819000
P       18.885394000     16.833285000     17.514855000
C       17.788397000     15.291169000     17.519855000
H       17.806796000     14.985472000     18.582485000
C       16.352891000     15.653659000     17.139149000
H       16.263944000     15.814729000     16.046557000
H       15.997066000     16.569956000     17.647879000
H       15.662106000     14.828911000     17.407490000
C       18.306683000     14.126900000     16.670420000
H       17.635889000     13.254004000     16.814937000
H       19.327389000     13.797964000     16.944894000
H       18.294488000     14.371727000     15.589668000
C       20.597903000     16.138487000     17.845801000
H       20.749457000     15.440532000     16.995098000
C       20.690639000     15.311418000     19.133552000
H       21.694405000     14.842698000     19.190667000
H       19.950249000     14.489225000     19.173249000
H       20.577437000     15.929320000     20.044375000
C       21.671627000     17.224146000     17.760805000
H       21.603341000     17.939403000     18.604239000
H       21.605851000     17.797717000     16.815310000
H       22.678052000     16.758880000     17.798990000
P       19.005661000     20.809187000     18.808480000
C       18.091244000     21.974542000     19.966095000
H       18.734709000     22.879732000     20.000735000
C       17.956697000     21.423485000     21.377761000
H       17.492747000     22.182432000     22.034304000
H       18.921788000     21.134602000     21.834703000
H       17.284608000     20.523852000     21.418907000
C       16.726862000     22.350047000     19.392917000
H       16.081462000     21.453079000     19.309166000
H       16.796392000     22.835731000     18.401963000
H       16.227667000     23.064143000     20.074973000
C       20.842755000     20.934825000     19.221648000
H       21.025246000     20.020047000     19.820201000
C       21.670062000     20.825355000     17.932035000
H       21.703526000     21.788288000     17.386621000
H       21.270090000     20.061512000     17.235788000
H       22.712679000     20.540933000     18.180133000
C       21.251514000     22.143136000     20.071118000
H       22.341501000     22.087952000     20.272365000
H       20.742525000     22.170211000     21.053691000
H       21.065930000     23.107689000     19.557108000
H       15.108709000     17.677688000     21.994285000
H       19.583179000     18.862688000     17.952609000
H       15.690304000     18.631928000     18.912946000
H       16.427123000     17.391048000     19.653340000
