# Supplementary material for: Mechanism of Nitrogen Reduction to Ammonia in a Diiron Model of Nitrogenase
Source: Inorg Chem. 2023 Aug 31;62(36):14715–26. doi: 10.1021/acs.inorgchem.3c02089 (PMC10498488; doi:10.1021/acs.inorgchem.3c02089)
Supplement: Supplementary file 2 — ic3c02089_si_002.zip [file ic3c02089_si_002.zip › DP11'_H.xyz]

79
FeC30P3NH44
N       17.227810000     19.956587000     21.273323000
Fe      16.598061000     18.481208000     21.965254000
P       16.413151000     19.171838000     24.001179000
C       17.676698000     18.362542000     25.046265000
C       17.927086000     18.736250000     26.381288000
H       17.365445000     19.556287000     26.852242000
C       18.924274000     18.064485000     27.103846000
H       19.122310000     18.346888000     28.148348000
C       19.679017000     17.043505000     26.496155000
H       20.464253000     16.527536000     27.068208000
C       19.450316000     16.688503000     25.157950000
H       20.061050000     15.903640000     24.687471000
C       18.444825000     17.354186000     24.429299000
P       18.117325000     17.015260000     22.663150000
C       19.732357000     17.396895000     21.781997000
H       20.384047000     16.555556000     22.110083000
C       20.324730000     18.724033000     22.259071000
H       20.455813000     18.766260000     23.357443000
H       21.323686000     18.860431000     21.797396000
H       19.695515000     19.578047000     21.934494000
C       19.578848000     17.362528000     20.257330000
H       19.215804000     16.390931000     19.874730000
H       18.891322000     18.158094000     19.901979000
H       20.564793000     17.556087000     19.788466000
C       17.832438000     15.175577000     22.611286000
H       18.821997000     14.741898000     22.873548000
C       17.438316000     14.694916000     21.207139000
H       18.291060000     14.711210000     20.503343000
H       17.077774000     13.648093000     21.261333000
H       16.621032000     15.300407000     20.765093000
C       16.823000000     14.801196000     23.708376000
H       17.252671000     14.915609000     24.721486000
H       15.899736000     15.415985000     23.667693000
H       16.517911000     13.742581000     23.585414000
C       16.665866000     20.944402000     24.317965000
C       15.619017000     21.793572000     24.732792000
H       14.610837000     21.393140000     24.909406000
C       15.873211000     23.159491000     24.933145000
H       15.058821000     23.820047000     25.265826000
C       17.159533000     23.679552000     24.711076000
H       17.351900000     24.752044000     24.864523000
C       18.205152000     22.831581000     24.301003000
H       19.214977000     23.235833000     24.136589000
C       17.964801000     21.464620000     24.107701000
H       18.789781000     20.801142000     23.805866000
C       14.740588000     18.739045000     24.612834000
C       14.370833000     18.801386000     25.968677000
H       15.095453000     19.100015000     26.739450000
C       13.056086000     18.475825000     26.339339000
H       12.765011000     18.518428000     27.399155000
C       12.116832000     18.093005000     25.366045000
H       11.089703000     17.835843000     25.663891000
C       12.480559000     18.028658000     24.010846000
H       11.736549000     17.715423000     23.264232000
C       13.797151000     18.351096000     23.629495000
P       14.389840000     18.324384000     21.901767000
C       13.687366000     19.849833000     21.039951000
H       14.242026000     19.869260000     20.076949000
C       12.183509000     19.712089000     20.767056000
H       11.601753000     19.579602000     21.701767000
H       11.940222000     18.882772000     20.076482000
H       11.825535000     20.648056000     20.291178000
C       14.004416000     21.121948000     21.824172000
H       13.661435000     22.002796000     21.245089000
H       15.087844000     21.250989000     22.000881000
H       13.475367000     21.137215000     22.797517000
C       13.623208000     16.873498000     21.029937000
H       12.545518000     17.135479000     20.974821000
C       13.763818000     15.557701000     21.792312000
H       13.174119000     14.775789000     21.272258000
H       13.389165000     15.624040000     22.832315000
H       14.811520000     15.206897000     21.818928000
C       14.197784000     16.811316000     19.606664000
H       15.296610000     16.647255000     19.615679000
H       13.998415000     17.732971000     19.024988000
H       13.743587000     15.963281000     19.056148000
H       16.004605000     17.103093000     22.332228000
H       17.436312000     20.896282000     21.647553000
H       17.399088000     19.962495000     20.248569000
