# Supplementary material for: Mechanism of Nitrogen Reduction to Ammonia in a Diiron Model of Nitrogenase
Source: Inorg Chem. 2023 Aug 31;62(36):14715–26. doi: 10.1021/acs.inorgchem.3c02089 (PMC10498488; doi:10.1021/acs.inorgchem.3c02089)
Supplement: Supplementary file 2 — ic3c02089_si_002.zip [file ic3c02089_si_002.zip › DP111'_H.xyz]

80
FeC30P3NH45
N       16.871812000     18.247347000     19.948882000
Fe      16.643543000     18.600405000     21.954141000
P       16.424063000     19.241291000     24.118031000
C       17.659232000     18.384912000     25.145053000
C       17.913541000     18.701407000     26.492799000
H       17.407143000     19.547676000     26.979434000
C       18.840496000     17.929584000     27.210190000
H       19.043307000     18.168108000     28.264460000
C       19.514537000     16.861349000     26.589726000
H       20.242623000     16.265973000     27.159816000
C       19.281416000     16.555884000     25.239387000
H       19.837226000     15.736665000     24.759457000
C       18.346814000     17.324636000     24.519354000
P       18.107258000     17.118611000     22.726531000
C       19.626232000     17.916073000     21.983242000
H       20.413763000     17.687862000     22.734035000
C       19.346980000     19.432171000     22.018280000
H       19.290872000     19.826678000     23.047301000
H       20.144806000     19.993028000     21.489807000
H       18.423463000     19.751070000     21.455225000
C       20.083648000     17.380971000     20.629128000
H       20.308581000     16.298420000     20.667662000
H       19.368609000     17.569246000     19.806100000
H       21.024968000     17.901361000     20.357906000
C       17.939639000     15.312651000     22.377488000
H       18.971491000     14.926981000     22.544571000
C       17.530498000     15.034921000     20.926570000
H       18.220866000     15.477874000     20.184799000
H       17.527773000     13.940865000     20.754616000
H       16.498904000     15.386375000     20.716595000
C       16.978441000     14.691978000     23.401196000
H       17.386776000     14.705128000     24.428254000
H       15.998989000     15.212747000     23.424158000
H       16.782852000     13.637229000     23.123946000
C       16.549353000     21.007897000     24.525236000
C       15.377084000     21.789482000     24.652055000
H       14.381281000     21.330121000     24.566716000
C       15.483954000     23.162441000     24.915000000
H       14.571291000     23.766769000     25.022225000
C       16.750272000     23.758938000     25.047974000
H       16.829451000     24.836992000     25.252952000
C       17.915721000     22.980377000     24.932087000
H       18.905967000     23.443212000     25.054501000
C       17.821451000     21.606782000     24.669147000
H       18.740211000     21.004957000     24.609270000
C       14.770349000     18.730392000     24.705857000
C       14.377464000     18.802932000     26.053493000
H       15.077204000     19.147145000     26.828190000
C       13.070274000     18.433803000     26.408104000
H       12.760439000     18.483659000     27.462081000
C       12.158311000     18.005501000     25.426601000
H       11.134072000     17.724469000     25.711541000
C       12.543024000     17.929485000     24.079539000
H       11.816187000     17.591024000     23.327770000
C       13.858230000     18.289507000     23.720652000
P       14.462574000     18.268449000     22.010029000
C       14.073875000     19.876426000     21.128634000
H       13.996778000     19.558087000     20.067202000
C       12.735980000     20.455616000     21.585411000
H       12.755981000     20.753153000     22.652244000
H       11.896071000     19.751823000     21.425368000
H       12.525323000     21.364694000     20.983696000
C       15.234372000     20.878059000     21.265052000
H       15.123460000     21.680665000     20.507713000
H       16.256618000     20.472097000     21.012222000
H       15.285399000     21.356526000     22.257075000
C       13.560910000     16.915761000     21.122629000
H       12.519203000     17.310584000     21.196025000
C       13.640940000     15.569627000     21.847574000
H       12.881029000     14.887716000     21.417185000
H       13.445031000     15.641984000     22.933960000
H       14.626048000     15.087306000     21.697984000
C       13.925747000     16.807858000     19.639269000
H       14.926675000     16.356860000     19.491665000
H       13.875910000     17.774646000     19.101231000
H       13.199025000     16.132866000     19.145892000
H       16.138187000     17.214351000     22.101273000
H       16.067556000     18.546754000     19.373816000
H       17.035662000     17.264010000     19.684761000
H       17.668094000     18.779957000     19.560094000
