# Supplementary material for: Mechanism of Nitrogen Reduction to Ammonia in a Diiron Model of Nitrogenase
Source: Inorg Chem. 2023 Aug 31;62(36):14715–26. doi: 10.1021/acs.inorgchem.3c02089 (PMC10498488; doi:10.1021/acs.inorgchem.3c02089)
Supplement: Supplementary file 2 — ic3c02089_si_002.zip [file ic3c02089_si_002.zip › DP1122.xyz]

158
Fe2C60P6N2H88
N       16.245600000     18.539626000     20.046813000
N       17.479858000     17.795283000     19.684229000
Fe      15.509386000     18.607700000     21.892659000
P       14.812910000     19.415793000     23.742443000
C       15.563941000     18.619404000     25.216642000
C       15.301293000     18.960854000     26.558672000
H       14.614739000     19.785567000     26.802790000
C       15.942681000     18.260135000     27.591451000
H       15.737460000     18.519856000     28.641068000
C       16.852718000     17.231468000     27.283321000
H       17.350514000     16.676758000     28.093258000
C       17.146837000     16.922365000     25.945616000
H       17.879050000     16.129981000     25.726434000
C       16.511801000     17.622990000     24.899715000
P       16.925211000     17.381950000     23.092401000
C       18.814049000     17.566195000     23.274146000
H       19.057230000     16.926433000     24.148960000
C       19.133173000     19.022747000     23.619985000
H       18.612660000     19.355804000     24.539909000
H       20.222195000     19.155182000     23.786601000
H       18.842396000     19.699067000     22.790045000
C       19.649901000     17.068917000     22.091030000
H       19.421108000     16.022486000     21.809116000
H       19.574312000     17.712388000     21.184021000
H       20.724458000     17.091280000     22.370287000
C       16.700998000     15.507363000     22.899844000
H       17.571723000     15.046184000     23.415548000
C       16.710752000     15.082181000     21.425399000
H       17.680824000     15.272424000     20.925907000
H       16.522405000     13.991800000     21.342481000
H       15.905396000     15.599516000     20.862224000
C       15.408817000     15.039836000     23.582295000
H       15.424403000     15.200766000     24.676776000
H       14.525578000     15.576853000     23.177315000
H       15.256426000     13.955348000     23.401161000
C       15.139093000     21.212591000     23.993728000
C       14.117337000     22.161103000     24.206814000
H       13.069275000     21.839371000     24.292239000
C       14.434577000     23.527250000     24.300271000
H       13.631105000     24.261194000     24.466422000
C       15.767358000     23.955810000     24.179172000
H       16.011390000     25.026794000     24.249734000
C       16.789714000     23.012271000     23.968968000
H       17.836117000     23.342198000     23.879921000
C       16.476991000     21.648508000     23.872888000
H       17.274463000     20.911803000     23.700132000
C       12.975752000     19.310675000     23.862402000
C       12.195226000     19.339833000     25.031947000
H       12.668168000     19.380837000     26.023071000
C       10.793505000     19.310662000     24.933944000
H       10.182112000     19.322875000     25.848967000
C       10.173376000     19.265127000     23.673012000
H        9.075461000     19.242881000     23.599826000
C       10.949948000     19.231349000     22.502210000
H       10.450059000     19.168604000     21.524782000
C       12.355724000     19.245940000     22.590823000
P       13.512282000     19.077728000     21.153111000
C       13.322477000     20.626514000     20.105724000
H       13.708226000     20.267869000     19.127020000
C       11.891305000     21.127816000     19.908363000
H       11.455467000     21.490080000     20.861616000
H       11.219668000     20.351160000     19.491224000
H       11.881854000     21.982334000     19.198977000
C       14.256422000     21.731758000     20.609404000
H       14.293844000     22.570779000     19.883858000
H       15.296180000     21.372591000     20.759390000
H       13.917489000     22.142604000     21.580787000
C       12.660653000     17.762762000     20.102198000
H       11.698724000     18.226350000     19.791601000
C       12.367082000     16.492629000     20.906159000
H       11.801717000     15.771454000     20.280026000
H       11.768261000     16.689366000     21.816631000
H       13.308045000     15.996341000     21.220116000
C       13.469055000     17.435195000     18.839444000
H       14.353118000     16.808400000     19.082703000
H       13.792939000     18.333837000     18.275905000
H       12.855541000     16.837240000     18.136028000
Fe      18.665066000     18.803064000     18.454702000
P       17.550410000     19.458262000     16.717610000
C       18.213560000     18.587692000     15.192989000
C       17.935924000     18.972315000     13.868177000
H       17.231499000     19.792038000     13.662225000
C       18.564851000     18.316777000     12.794291000
H       18.358690000     18.636139000     11.760910000
C       19.459474000     17.261060000     13.041183000
H       19.956798000     16.750981000     12.201568000
C       19.719170000     16.852217000     14.361979000
H       20.415356000     16.019217000     14.542899000
C       19.105033000     17.514541000     15.443350000
C       17.869056000     21.268578000     16.368388000
C       17.194048000     22.045109000     15.406014000
H       16.436812000     21.586801000     14.752692000
C       17.449786000     23.423415000     15.305733000
H       16.915369000     24.026703000     14.555483000
C       18.365846000     24.034037000     16.180559000
H       18.545900000     25.118784000     16.122848000
C       19.053187000     23.259981000     17.132372000
H       19.761477000     23.751287000     17.816096000
C       18.823034000     21.871778000     17.217794000
C       15.714823000     19.451491000     16.349297000
C       14.902929000     20.465302000     16.909411000
H       15.364237000     21.257490000     17.521963000
C       13.521714000     20.502795000     16.656473000
H       12.911363000     21.321095000     17.067538000
C       12.917207000     19.502620000     15.873392000
H       11.833807000     19.529338000     15.681648000
C       13.709333000     18.474787000     15.335042000
H       13.249032000     17.687717000     14.717680000
C       15.096373000     18.456681000     15.561546000
H       15.708822000     17.672030000     15.095757000
P       19.357706000     17.131027000     17.241864000
C       18.257948000     15.569425000     17.438504000
H       18.327973000     15.360401000     18.531579000
C       16.800544000     15.887348000     17.083062000
H       16.673684000     15.926585000     15.982296000
H       16.458609000     16.870157000     17.467162000
H       16.116136000     15.100653000     17.463890000
C       18.713455000     14.314349000     16.688601000
H       17.994930000     13.484271000     16.862504000
H       19.709382000     13.951387000     17.007659000
H       18.745965000     14.492148000     15.593356000
C       21.062095000     16.336027000     17.343720000
H       21.061562000     15.475063000     16.642160000
C       21.275825000     15.816966000     18.771776000
H       22.284394000     15.363510000     18.874368000
H       20.535745000     15.044831000     19.064254000
H       21.194604000     16.651649000     19.499077000
C       22.176397000     17.295442000     16.928769000
H       22.216082000     18.171713000     17.605192000
H       22.047023000     17.664955000     15.893258000
H       23.161021000     16.784021000     16.982693000
P       19.737473000     20.680524000     18.314055000
C       19.818815000     21.606947000     19.954734000
H       20.133036000     22.649653000     19.733848000
C       20.832148000     20.956991000     20.901458000
H       20.820827000     21.458141000     21.892415000
H       21.869226000     21.012069000     20.514125000
H       20.590614000     19.885199000     21.050645000
C       18.409114000     21.632976000     20.557218000
H       18.084392000     20.596630000     20.800514000
H       17.668101000     22.072965000     19.859212000
H       18.380720000     22.221868000     21.496760000
C       21.482560000     20.822243000     17.600728000
H       22.012303000     19.993790000     18.119758000
C       21.415265000     20.508823000     16.100667000
H       20.984874000     21.364511000     15.540515000
H       20.781393000     19.625070000     15.892574000
H       22.428745000     20.314672000     15.692218000
C       22.234492000     22.131116000     17.860908000
H       23.277891000     22.041940000     17.488577000
H       22.294795000     22.396153000     18.934619000
H       21.774397000     22.983135000     17.321110000
H       14.744246000     17.382106000     22.187629000
H       19.833976000     18.528692000     19.424938000
H       16.512755000     19.524939000     19.816587000
H       17.161450000     16.872409000     19.351695000
H       15.581302000     18.317948000     19.286862000
H       17.931902000     17.603880000     20.591643000
