# Supplementary material for: Mechanism of Nitrogen Reduction to Ammonia in a Diiron Model of Nitrogenase
Source: Inorg Chem. 2023 Aug 31;62(36):14715–26. doi: 10.1021/acs.inorgchem.3c02089 (PMC10498488; doi:10.1021/acs.inorgchem.3c02089)
Supplement: Supplementary file 2 — ic3c02089_si_002.zip [file ic3c02089_si_002.zip › DP122.xyz]

157
Fe2C60P6N2H87
N       16.269707000     18.653900000     20.280402000
N       17.633135000     18.250016000     19.983906000
Fe      15.427473000     18.436922000     21.871712000
P       14.842420000     19.352442000     23.691617000
C       15.488439000     18.446347000     25.175047000
C       15.229593000     18.755353000     26.525126000
H       14.621385000     19.633054000     26.792192000
C       15.770632000     17.955191000     27.545572000
H       15.558120000     18.191748000     28.599647000
C       16.589525000     16.858977000     27.218764000
H       17.009671000     16.227300000     28.016756000
C       16.892770000     16.581719000     25.874622000
H       17.562102000     15.739892000     25.635082000
C       16.350743000     17.375799000     24.843891000
P       16.783131000     17.174399000     23.034260000
C       18.685113000     17.316633000     23.258782000
H       18.875410000     16.815493000     24.231658000
C       19.029309000     18.800657000     23.406007000
H       18.454061000     19.277750000     24.224714000
H       20.109289000     18.941428000     23.622634000
H       18.804213000     19.366675000     22.476528000
C       19.562086000     16.615902000     22.214398000
H       19.355502000     15.529661000     22.147523000
H       19.480493000     17.047901000     21.196738000
H       20.629374000     16.720941000     22.504798000
C       16.571873000     15.315866000     22.737453000
H       17.429003000     14.808676000     23.233558000
C       16.627804000     15.060009000     21.223833000
H       17.606430000     15.345009000     20.789399000
H       16.472162000     13.984610000     20.994905000
H       15.840079000     15.647040000     20.705767000
C       15.264546000     14.787067000     23.335594000
H       15.233412000     14.887175000     24.438323000
H       14.393700000     15.338784000     22.924133000
H       15.135674000     13.711603000     23.088878000
C       15.328559000     21.103926000     24.073770000
C       14.560371000     21.983440000     24.864159000
H       13.597062000     21.657761000     25.282967000
C       15.009167000     23.293713000     25.107341000
H       14.398449000     23.973827000     25.721603000
C       16.228679000     23.735626000     24.566062000
H       16.579524000     24.761435000     24.758011000
C       16.993865000     22.864964000     23.768835000
H       17.945035000     23.209994000     23.334494000
C       16.540848000     21.561059000     23.516390000
H       17.110756000     20.883696000     22.861921000
C       12.987264000     19.397862000     23.832651000
C       12.208910000     19.497112000     25.001924000
H       12.684135000     19.555871000     25.991361000
C       10.804587000     19.499460000     24.917227000
H       10.202458000     19.564283000     25.836697000
C       10.172891000     19.413672000     23.665187000
H        9.073853000     19.413550000     23.599884000
C       10.943940000     19.308655000     22.493527000
H       10.438866000     19.216105000     21.520539000
C       12.350048000     19.287689000     22.570267000
P       13.488710000     19.024064000     21.125624000
C       13.357733000     20.608911000     20.119516000
H       13.836988000     20.307512000     19.163710000
C       11.941471000     21.104414000     19.822272000
H       11.430492000     21.443557000     20.747013000
H       11.306096000     20.333414000     19.341677000
H       11.975430000     21.975725000     19.133278000
C       14.227811000     21.690412000     20.767308000
H       14.256061000     22.601263000     20.131757000
H       15.265000000     21.330914000     20.911229000
H       13.836044000     21.987005000     21.763068000
C       12.576271000     17.768141000     20.060756000
H       11.636951000     18.257275000     19.721069000
C       12.226573000     16.505519000     20.853793000
H       11.652046000     15.800618000     20.215950000
H       11.616138000     16.718732000     21.754061000
H       13.147517000     15.985996000     21.188125000
C       13.445381000     17.430764000     18.843227000
H       14.400258000     16.974907000     19.173060000
H       13.691262000     18.319346000     18.232298000
H       12.922650000     16.710694000     18.179895000
Fe      18.728761000     18.977426000     18.457166000
P       17.577081000     19.472236000     16.702101000
C       18.232603000     18.496691000     15.232519000
C       17.950195000     18.784308000     13.883926000
H       17.234560000     19.578697000     13.624206000
C       18.589347000     18.066020000     12.855492000
H       18.382591000     18.314375000     11.802547000
C       19.494255000     17.039046000     13.173589000
H       19.999580000     16.479421000     12.370681000
C       19.754425000     16.722832000     14.520772000
H       20.458608000     15.910740000     14.759226000
C       19.136043000     17.454133000     15.554666000
C       17.876694000     21.247267000     16.170527000
C       17.178446000     21.928427000     15.152988000
H       16.390420000     21.415946000     14.580547000
C       17.452119000     23.282324000     14.890732000
H       16.900636000     23.809228000     14.096095000
C       18.411590000     23.966992000     15.657672000
H       18.610964000     25.033820000     15.469967000
C       19.112160000     23.289541000     16.672106000
H       19.846692000     23.839915000     17.279172000
C       18.860421000     21.925149000     16.922156000
C       15.739453000     19.430190000     16.336083000
C       14.927406000     20.456747000     16.871538000
H       15.390680000     21.256156000     17.472976000
C       13.547445000     20.491580000     16.616016000
H       12.936843000     21.316158000     17.014213000
C       12.942168000     19.474997000     15.854088000
H       11.858790000     19.498497000     15.660197000
C       13.732545000     18.429276000     15.348295000
H       13.270200000     17.624564000     14.754932000
C       15.118840000     18.412267000     15.581224000
H       15.729039000     17.608291000     15.144185000
P       19.415420000     17.228866000     17.378804000
C       18.336031000     15.680805000     17.731673000
H       18.496098000     15.521997000     18.822888000
C       16.856353000     16.003180000     17.503460000
H       16.651668000     16.141120000     16.422695000
H       16.535749000     16.931040000     18.014141000
H       16.213708000     15.169268000     17.856706000
C       18.728930000     14.397928000     16.994455000
H       18.046702000     13.566308000     17.276657000
H       19.759144000     14.061991000     17.224108000
H       18.648425000     14.527364000     15.894623000
C       21.132492000     16.452672000     17.489105000
H       21.126931000     15.543393000     16.850348000
C       21.401523000     16.038860000     18.940965000
H       22.412876000     15.589322000     19.039131000
H       20.670966000     15.295159000     19.319121000
H       21.350757000     16.928045000     19.603669000
C       22.215218000     17.403936000     16.980634000
H       22.240110000     18.326999000     17.592420000
H       22.051963000     17.698285000     15.925812000
H       23.215772000     16.924753000     17.046689000
P       19.735952000     20.865233000     18.179771000
C       19.626418000     21.967923000     19.714078000
H       19.984747000     22.983698000     19.436923000
C       20.492612000     21.411931000     20.847400000
H       20.357879000     22.003644000     21.778312000
H       21.573624000     21.422475000     20.599270000
H       20.217589000     20.359191000     21.062830000
C       18.146736000     22.044368000     20.113740000
H       17.738080000     21.033247000     20.327384000
H       17.525131000     22.474736000     19.302672000
H       18.006913000     22.675167000     21.015990000
C       21.530949000     20.999245000     17.588556000
H       22.015009000     20.179575000     18.163654000
C       21.561572000     20.637709000     16.097372000
H       21.185962000     21.480908000     15.481412000
H       20.922415000     19.758000000     15.880730000
H       22.595230000     20.408551000     15.762407000
C       22.282214000     22.303838000     17.869190000
H       23.344978000     22.203651000     17.557205000
H       22.284897000     22.579159000     18.942429000
H       21.861889000     23.155709000     17.297290000
H       14.546390000     17.327593000     22.386981000
H       19.934003000     18.756354000     19.409567000
H       15.902642000     19.000516000     19.381709000
H       17.652358000     17.220095000     19.913341000
H       18.168241000     18.452894000     20.835754000
