# Supplementary material for: Mechanism of Nitrogen Reduction to Ammonia in a Diiron Model of Nitrogenase
Source: Inorg Chem. 2023 Aug 31;62(36):14715–26. doi: 10.1021/acs.inorgchem.3c02089 (PMC10498488; doi:10.1021/acs.inorgchem.3c02089)
Supplement: Supplementary file 2 — ic3c02089_si_002.zip [file ic3c02089_si_002.zip › DP222.xyz]

157
Fe2C60P6N2H87
N       16.526596000     18.405752000     19.622291000
N       15.466432000     17.836209000     18.739972000
Fe      15.877169000     18.557461000     21.418939000
P       15.566670000     19.663620000     23.282667000
C       15.873310000     18.530058000     24.731521000
C       15.445378000     18.732313000     26.058517000
H       14.921169000     19.656194000     26.341352000
C       15.689252000     17.750573000     27.036307000
H       15.333134000     17.902973000     28.067297000
C       16.394302000     16.582367000     26.698573000
H       16.592676000     15.815688000     27.463999000
C       16.857314000     16.395510000     25.382699000
H       17.442326000     15.494333000     25.141105000
C       16.575893000     17.353590000     24.389071000
P       17.210071000     17.286832000     22.639493000
C       19.058310000     17.416592000     23.165082000
H       19.202035000     16.547608000     23.846771000
C       19.316859000     18.696853000     23.956526000
H       18.828632000     18.669211000     24.949717000
H       20.406578000     18.837413000     24.124924000
H       18.943693000     19.587163000     23.417509000
C       19.997132000     17.263678000     21.973838000
H       19.951559000     16.240353000     21.556430000
H       19.734823000     17.968504000     21.153129000
H       21.051803000     17.448011000     22.275427000
C       17.196838000     15.443160000     22.194112000
H       18.079807000     15.001851000     22.706074000
C       17.380392000     15.324228000     20.676996000
H       18.179979000     15.980487000     20.287421000
H       17.591351000     14.274402000     20.382636000
H       16.444510000     15.643557000     20.175444000
C       15.939402000     14.685834000     22.627091000
H       15.749574000     14.733134000     23.716431000
H       15.046543000     15.090730000     22.110194000
H       16.026512000     13.613979000     22.346060000
C       16.365506000     21.248137000     23.846442000
C       15.969953000     22.439257000     23.196549000
H       15.164524000     22.399516000     22.446565000
C       16.586438000     23.662088000     23.495958000
H       16.262855000     24.579429000     22.979072000
C       17.619592000     23.716813000     24.451950000
H       18.112274000     24.674215000     24.682186000
C       18.004797000     22.541868000     25.120710000
H       18.796579000     22.576453000     25.885874000
C       17.377167000     21.318915000     24.825732000
H       17.673207000     20.413088000     25.370864000
C       13.808206000     20.198112000     23.554716000
C       13.336187000     20.951276000     24.649814000
H       14.040386000     21.344743000     25.398485000
C       11.964209000     21.224814000     24.774474000
H       11.595333000     21.808020000     25.632746000
C       11.064025000     20.749571000     23.803107000
H        9.985931000     20.950465000     23.903476000
C       11.538985000     20.028372000     22.694188000
H       10.821303000     19.673474000     21.941176000
C       12.919011000     19.766131000     22.556874000
P       13.709703000     18.887672000     21.116593000
C       13.078489000     19.991568000     19.672973000
H       13.740511000     19.714453000     18.825976000
C       11.631597000     19.804118000     19.211150000
H       10.900825000     20.063258000     20.003198000
H       11.419575000     18.771682000     18.868905000
H       11.418893000     20.475909000     18.352912000
C       13.399441000     21.453614000     20.002798000
H       13.257870000     22.095009000     19.107217000
H       14.450828000     21.564683000     20.334476000
H       12.739709000     21.847562000     20.802465000
C       12.525401000     17.388134000     21.080247000
H       11.511626000     17.806665000     20.909550000
C       12.547063000     16.687288000     22.442872000
H       11.948540000     15.751906000     22.411300000
H       12.136755000     17.328080000     23.247330000
H       13.585912000     16.422984000     22.726913000
C       12.840278000     16.403003000     19.950783000
H       13.843591000     15.947374000     20.090883000
H       12.796119000     16.865320000     18.941389000
H       12.104098000     15.571321000     19.944500000
Fe      17.986115000     18.828748000     18.541985000
P       17.268978000     19.560682000     16.617308000
C       18.119612000     18.722231000     15.184693000
C       17.967072000     19.082470000     13.831869000
H       17.253053000     19.868162000     13.543055000
C       18.726942000     18.437116000     12.839761000
H       18.615194000     18.730090000     11.784049000
C       19.631739000     17.423562000     13.200216000
H       20.233556000     16.920180000     12.427228000
C       19.766244000     17.044185000     14.548745000
H       20.466785000     16.236267000     14.809926000
C       19.016032000     17.693039000     15.550742000
C       17.739924000     21.344649000     16.323919000
C       17.277683000     22.147538000     15.261388000
H       16.553010000     21.748423000     14.535565000
C       17.717059000     23.476972000     15.144039000
H       17.354752000     24.103967000     14.314201000
C       18.607659000     24.009172000     16.094834000
H       18.944508000     25.054420000     16.010822000
C       19.057560000     23.210985000     17.161349000
H       19.733655000     23.648401000     17.911686000
C       18.632705000     21.871211000     17.275580000
C       15.502079000     19.656234000     16.021414000
C       14.677625000     20.661717000     16.585356000
H       15.123403000     21.404068000     17.266825000
C       13.312971000     20.730112000     16.271610000
H       12.696812000     21.538818000     16.693083000
C       12.730505000     19.771197000     15.421751000
H       11.656173000     19.819291000     15.186888000
C       13.533659000     18.758052000     14.868851000
H       13.091028000     18.009923000     14.192429000
C       14.908632000     18.707778000     15.154551000
H       15.531225000     17.932883000     14.684643000
P       19.003977000     17.261924000     17.368132000
C       17.946790000     15.640834000     17.232736000
H       17.605789000     15.507697000     18.278209000
C       16.722118000     15.873008000     16.341463000
H       16.992211000     15.806543000     15.267586000
H       16.274850000     16.873751000     16.484404000
H       15.934557000     15.114086000     16.537246000
C       18.654826000     14.356351000     16.789823000
H       17.922952000     13.519495000     16.752784000
H       19.466656000     14.041822000     17.472527000
H       19.079090000     14.456037000     15.768655000
C       20.727024000     16.490901000     17.557950000
H       20.767847000     15.676469000     16.806380000
C       20.893609000     15.882763000     18.950197000
H       21.839307000     15.302989000     19.015989000
H       20.064038000     15.203579000     19.229048000
H       20.931796000     16.683398000     19.710110000
C       21.866957000     17.463445000     17.259770000
H       21.917266000     18.261992000     18.024094000
H       21.767949000     17.943013000     16.267235000
H       22.839501000     16.925389000     17.278004000
P       19.083812000     20.690298000     18.648403000
C       18.573307000     21.774626000     20.103015000
H       19.145495000     22.724235000     20.015441000
C       18.889311000     21.092383000     21.432080000
H       18.640253000     21.756696000     22.284903000
H       19.954712000     20.801061000     21.525078000
H       18.274346000     20.173434000     21.528245000
C       17.074482000     22.066192000     19.979570000
H       16.498532000     21.122445000     20.094173000
H       16.811794000     22.518250000     19.002301000
H       16.756120000     22.766675000     20.775574000
C       20.980295000     20.773889000     18.612136000
H       21.251404000     19.811633000     19.097459000
C       21.440512000     20.734747000     17.148492000
H       21.330873000     21.730012000     16.671847000
H       20.842885000     20.014641000     16.553556000
H       22.508795000     20.442224000     17.071600000
C       21.660496000     21.912921000     19.379104000
H       22.765354000     21.806901000     19.309136000
H       21.401552000     21.920580000     20.455458000
H       21.408241000     22.908338000     18.959785000
H       15.208490000     17.245013000     21.756120000
H       18.904939000     18.598720000     19.737446000
H       15.426084000     18.333312000     17.822143000
H       14.535337000     17.841827000     19.203992000
H       15.683955000     16.846537000     18.533080000
