# Supplementary material for: Mechanism of Nitrogen Reduction to Ammonia in a Diiron Model of Nitrogenase
Source: Inorg Chem. 2023 Aug 31;62(36):14715–26. doi: 10.1021/acs.inorgchem.3c02089 (PMC10498488; doi:10.1021/acs.inorgchem.3c02089)
Supplement: Supplementary file 2 — ic3c02089_si_002.zip [file ic3c02089_si_002.zip › DP222_H.xyz]

81
FeC30P3N2H45
N       17.280897000     18.684790000     20.463402000
N       16.443353000     19.434696000     19.415546000
Fe      16.509015000     18.226424000     21.994567000
P       16.319222000     19.000515000     23.953457000
C       17.549352000     18.278849000     25.144259000
C       17.676263000     18.586072000     26.513453000
H       17.016470000     19.332295000     26.982944000
C       18.670585000     17.958395000     27.285932000
H       18.759459000     18.188944000     28.359119000
C       19.557103000     17.047565000     26.683862000
H       20.338835000     16.559057000     27.286509000
C       19.457821000     16.770946000     25.307874000
H       20.172149000     16.073022000     24.842609000
C       18.454220000     17.382007000     24.529927000
P       18.259509000     17.142538000     22.686736000
C       20.023631000     17.567199000     22.140236000
H       20.724095000     17.000737000     22.794409000
C       20.229337000     19.071789000     22.351578000
H       20.020772000     19.382296000     23.396087000
H       21.275607000     19.363482000     22.114395000
H       19.546530000     19.636949000     21.684902000
C       20.262869000     17.181294000     20.673733000
H       20.262445000     16.083521000     20.521506000
H       19.469322000     17.633683000     20.041392000
H       21.252579000     17.557405000     20.331936000
C       18.208071000     15.254960000     22.530906000
H       19.251665000     14.893464000     22.671281000
C       17.711676000     14.873496000     21.129590000
H       18.317867000     15.325255000     20.322109000
H       17.725693000     13.770139000     20.995428000
H       16.672155000     15.234769000     20.990052000
C       17.305766000     14.632709000     23.603076000
H       17.702889000     14.771952000     24.627403000
H       16.293925000     15.089570000     23.565935000
H       17.193013000     13.540942000     23.429077000
C       16.580537000     20.819750000     24.250164000
C       15.953716000     21.563325000     25.270253000
H       15.248361000     21.076388000     25.960170000
C       16.209561000     22.940887000     25.401033000
H       15.710174000     23.516376000     26.196541000
C       17.095201000     23.582864000     24.518127000
H       17.292606000     24.661357000     24.621640000
C       17.720699000     22.844455000     23.495456000
H       18.408525000     23.345159000     22.795530000
C       17.456612000     21.473182000     23.359034000
H       17.899875000     20.876707000     22.543397000
C       14.614853000     18.706610000     24.630670000
C       14.218432000     18.616351000     25.979132000
H       14.945585000     18.780694000     26.787835000
C       12.888316000     18.287843000     26.304277000
H       12.589226000     18.198627000     27.360420000
C       11.948809000     18.069949000     25.283828000
H       10.909342000     17.808084000     25.535852000
C       12.337862000     18.169128000     23.933073000
H       11.594114000     17.974689000     23.146223000
C       13.671147000     18.470474000     23.596498000
P       14.364409000     18.496095000     21.856004000
C       13.537115000     20.071706000     21.149827000
H       13.735363000     19.988996000     20.054971000
C       12.024495000     20.213812000     21.338644000
H       11.765155000     20.366453000     22.406244000
H       11.461732000     19.331326000     20.972298000
H       11.645554000     21.096919000     20.779594000
C       14.290135000     21.290616000     21.694052000
H       13.942244000     22.228417000     21.211046000
H       15.385683000     21.201136000     21.545502000
H       14.136612000     21.395722000     22.788397000
C       13.368384000     17.143795000     20.988951000
H       12.297224000     17.434196000     21.046523000
C       13.552208000     15.783549000     21.668322000
H       12.884193000     15.026536000     21.204080000
H       13.323545000     15.820186000     22.752181000
H       14.599058000     15.435804000     21.563065000
C       13.790205000     17.083550000     19.515138000
H       14.880621000     16.879214000     19.440765000
H       13.566378000     18.022403000     18.967345000
H       13.256587000     16.265505000     18.985758000
H       15.863901000     16.956087000     22.556423000
H       17.039918000     20.057861000     18.843197000
H       15.992933000     18.773987000     18.756902000
H       15.685744000     20.022616000     19.816747000
