# Supplementary material for: Mechanism of Nitrogen Reduction to Ammonia in a Diiron Model of Nitrogenase
Source: Inorg Chem. 2023 Aug 31;62(36):14715–26. doi: 10.1021/acs.inorgchem.3c02089 (PMC10498488; doi:10.1021/acs.inorgchem.3c02089)
Supplement: Supplementary file 2 — ic3c02089_si_002.zip [file ic3c02089_si_002.zip › E'_H.xyz]

77
FeC30P3NH42
N       17.080024000     19.318689000     20.801378000
Fe      16.538649000     18.410188000     21.990351000
P       16.335640000     19.144882000     24.008466000
C       17.481724000     18.303480000     25.138507000
C       17.689279000     18.598741000     26.523161000
H       17.108704000     19.399319000     27.008569000
C       18.645688000     17.899574000     27.264110000
H       18.786127000     18.142026000     28.330657000
C       19.442030000     16.890419000     26.660047000
H       20.192607000     16.340873000     27.248419000
C       19.276733000     16.623559000     25.277292000
H       19.914836000     15.865260000     24.793268000
C       18.325877000     17.317416000     24.518555000
P       18.149538000     17.132043000     22.681484000
C       19.894153000     17.624948000     22.136187000
H       20.583610000     16.940791000     22.679785000
C       20.157412000     19.067878000     22.577621000
H       19.979372000     19.212664000     23.661824000
H       21.208404000     19.355286000     22.358972000
H       19.486443000     19.760002000     22.030531000
C       20.092415000     17.467019000     20.625538000
H       20.091573000     16.406530000     20.304185000
H       19.285724000     18.001240000     20.078880000
H       21.066386000     17.903758000     20.315085000
C       18.101838000     15.261682000     22.407922000
H       19.146556000     14.902567000     22.544557000
C       17.638666000     14.955642000     20.978086000
H       18.295776000     15.406619000     20.210341000
H       17.610205000     13.858715000     20.801475000
H       16.622287000     15.366810000     20.809452000
C       17.191347000     14.581075000     23.436779000
H       17.590020000     14.656625000     24.466591000
H       16.185108000     15.050201000     23.432768000
H       17.067985000     13.504047000     23.192975000
C       16.641896000     20.942541000     24.266114000
C       16.196601000     21.641280000     25.419203000
H       15.542678000     21.143687000     26.151221000
C       16.561824000     22.986181000     25.616171000
H       16.210426000     23.519175000     26.514934000
C       17.361045000     23.654729000     24.672765000
H       17.642763000     24.707627000     24.831689000
C       17.788756000     22.968332000     23.510412000
H       18.388149000     23.492862000     22.748791000
C       17.431663000     21.627462000     23.314408000
H       17.724248000     21.079992000     22.401789000
C       14.619785000     18.847277000     24.631671000
C       14.208313000     18.804478000     25.977663000
H       14.931276000     19.018636000     26.779701000
C       12.884050000     18.470907000     26.318320000
H       12.573459000     18.457953000     27.374779000
C       11.955723000     18.150727000     25.295148000
H       10.919581000     17.879666000     25.552608000
C       12.362325000     18.154903000     23.952849000
H       11.639659000     17.863870000     23.174215000
C       13.688679000     18.499949000     23.595438000
P       14.370754000     18.395330000     21.880802000
C       13.642326000     19.899415000     20.982361000
H       14.039419000     19.792783000     19.948729000
C       12.112719000     19.950076000     20.941054000
H       11.684609000     20.034071000     21.961662000
H       11.663000000     19.061619000     20.453403000
H       11.773035000     20.840836000     20.369174000
C       14.237691000     21.172563000     21.591218000
H       13.890961000     22.069643000     21.034092000
H       15.343267000     21.142672000     21.563204000
H       13.931689000     21.294693000     22.651968000
C       13.427247000     16.958804000     21.111331000
H       12.347994000     17.212488000     21.192480000
C       13.681034000     15.655628000     21.872794000
H       13.057985000     14.835871000     21.454553000
H       13.439705000     15.749116000     22.950683000
H       14.743208000     15.353421000     21.793718000
C       13.805594000     16.840082000     19.630923000
H       14.905003000     16.717063000     19.525911000
H       13.512304000     17.735663000     19.046198000
H       13.310123000     15.961309000     19.165671000
H       15.979861000     17.156009000     22.888323000
