# Supplementary material for: Mechanism of Nitrogen Reduction to Ammonia in a Diiron Model of Nitrogenase
Source: Inorg Chem. 2023 Aug 31;62(36):14715–26. doi: 10.1021/acs.inorgchem.3c02089 (PMC10498488; doi:10.1021/acs.inorgchem.3c02089)
Supplement: Supplementary file 2 — ic3c02089_si_002.zip [file ic3c02089_si_002.zip › EP1'.xyz]

154
Fe2C60P6NH85
N       16.394504000     18.200594000     19.553095000
Fe      16.087654000     18.505685000     21.320744000
P       15.578665000     19.690288000     23.112227000
C       15.917656000     18.655722000     24.627882000
C       15.397477000     18.892479000     25.916414000
H       14.723509000     19.741842000     26.096590000
C       15.742551000     18.049145000     26.984607000
H       15.323814000     18.232330000     27.986469000
C       16.632324000     16.979847000     26.774316000
H       16.915873000     16.323374000     27.611760000
C       17.165583000     16.752244000     25.495315000
H       17.882096000     15.929025000     25.350801000
C       16.793981000     17.571689000     24.408536000
P       17.500328000     17.406408000     22.692480000
C       19.324920000     17.670092000     23.247547000
H       19.517556000     16.807186000     23.924136000
C       19.489903000     18.955379000     24.060944000
H       19.010078000     18.873208000     25.055967000
H       20.567235000     19.172622000     24.227387000
H       19.050548000     19.826174000     23.542600000
C       20.287789000     17.576963000     22.066521000
H       20.299730000     16.551939000     21.648029000
H       19.993519000     18.262242000     21.242931000
H       21.326662000     17.817804000     22.380387000
C       17.573669000     15.527922000     22.412510000
H       18.531416000     15.190604000     22.865722000
C       17.617738000     15.314543000     20.899319000
H       18.346419000     15.986758000     20.412723000
H       17.859270000     14.260189000     20.647340000
H       16.632015000     15.576666000     20.467034000
C       16.419461000     14.737479000     23.031348000
H       16.421406000     14.743469000     24.136927000
H       15.445176000     15.145894000     22.696326000
H       16.464517000     13.677656000     22.699581000
C       16.176099000     21.351861000     23.686438000
C       15.662312000     22.508787000     23.061204000
H       14.877416000     22.410372000     22.296657000
C       16.139183000     23.782547000     23.406098000
H       15.724056000     24.673138000     22.908709000
C       17.145572000     23.921238000     24.379707000
H       17.524516000     24.919803000     24.647249000
C       17.654096000     22.776238000     25.017341000
H       18.431745000     22.873599000     25.791202000
C       17.168303000     21.502245000     24.677966000
H       17.561452000     20.617071000     25.195702000
C       13.745305000     19.965039000     23.261856000
C       13.106103000     20.697788000     24.282029000
H       13.701976000     21.262157000     25.015347000
C       11.703554000     20.721755000     24.355608000
H       11.205369000     21.289707000     25.156695000
C       10.938132000     20.011589000     23.412561000
H        9.839204000     20.010755000     23.481598000
C       11.572579000     19.319944000     22.366182000
H       10.959818000     18.787520000     21.624255000
C       12.980017000     19.315848000     22.271584000
P       13.964775000     18.661383000     20.845860000
C       13.434087000     19.867183000     19.481055000
H       14.149536000     19.644093000     18.659922000
C       12.002335000     19.726442000     18.961234000
H       11.255400000     19.892167000     19.764748000
H       11.802926000     18.742428000     18.493944000
H       11.816704000     20.493110000     18.182218000
C       13.709925000     21.293573000     19.963903000
H       13.575781000     22.015388000     19.133391000
H       14.748126000     21.393558000     20.333910000
H       13.017290000     21.588446000     20.779441000
C       13.000937000     17.101912000     20.412433000
H       11.970106000     17.452246000     20.195281000
C       12.934717000     16.131276000     21.591789000
H       12.270803000     15.273925000     21.351361000
H       12.548235000     16.613052000     22.512306000
H       13.938493000     15.725834000     21.825460000
C       13.562055000     16.431394000     19.155610000
H       14.592982000     16.066619000     19.335040000
H       13.590139000     17.118041000     18.285114000
H       12.940296000     15.557833000     18.865952000
Fe      17.862011000     18.847747000     18.752089000
P       17.062008000     19.710710000     16.880951000
C       17.702776000     18.772459000     15.395624000
C       17.432109000     19.114883000     14.056126000
H       16.734106000     19.932686000     13.823822000
C       18.045978000     18.409257000     13.007720000
H       17.838743000     18.687433000     11.962522000
C       18.927957000     17.352893000     13.297142000
H       19.418130000     16.801901000     12.479212000
C       19.175221000     16.988216000     14.632394000
H       19.849893000     16.143778000     14.838674000
C       18.563201000     17.693029000     15.690169000
C       17.800600000     21.388946000     16.503042000
C       17.439335000     22.211667000     15.415132000
H       16.641915000     21.903528000     14.723102000
C       18.077567000     23.446996000     15.221811000
H       17.792363000     24.084182000     14.370071000
C       19.070887000     23.874349000     16.122905000
H       19.563847000     24.848929000     15.981495000
C       19.427591000     23.058479000     17.208687000
H       20.192010000     23.409944000     17.917820000
C       18.806039000     21.805526000     17.394320000
C       15.311571000     20.043335000     16.339069000
C       14.700005000     21.275539000     16.664306000
H       15.274427000     22.038480000     17.211043000
C       13.380422000     21.548454000     16.275836000
H       12.933193000     22.526233000     16.513761000
C       12.628436000     20.576571000     15.590397000
H       11.590917000     20.788487000     15.289517000
C       13.209645000     19.330486000     15.302705000
H       12.629970000     18.559151000     14.771499000
C       14.542129000     19.069702000     15.665259000
H       14.996956000     18.108182000     15.390685000
P       18.654844000     17.249396000     17.497815000
C       17.480623000     15.726927000     17.465144000
H       17.282906000     15.574268000     18.542162000
C       16.157844000     16.094463000     16.790783000
H       16.276503000     16.191084000     15.691813000
H       15.750698000     17.048248000     17.174009000
H       15.395891000     15.308923000     16.976795000
C       18.031328000     14.428940000     16.866129000
H       17.252769000     13.636607000     16.920173000
H       18.919603000     14.042206000     17.402095000
H       18.292750000     14.545284000     15.793108000
C       20.335869000     16.377443000     17.552292000
H       20.262363000     15.600504000     16.764060000
C       20.580083000     15.684623000     18.891113000
H       21.559380000     15.159757000     18.882093000
H       19.802080000     14.937889000     19.137072000
H       20.601251000     16.430897000     19.706734000
C       21.501739000     17.297902000     17.201475000
H       21.690354000     18.021622000     18.016340000
H       21.330585000     17.866021000     16.267383000
H       22.428965000     16.700009000     17.068811000
P       19.151013000     20.634706000     18.799672000
C       18.752319000     21.833657000     20.207452000
H       19.459985000     22.682920000     20.097385000
C       18.942374000     21.157554000     21.558520000
H       18.760575000     21.868320000     22.390627000
H       19.956759000     20.731108000     21.682423000
H       18.214924000     20.321881000     21.655782000
C       17.317536000     22.336002000     20.047041000
H       16.622646000     21.470400000     20.051617000
H       17.166008000     22.897772000     19.104107000
H       17.044224000     22.999375000     20.891677000
C       21.054530000     20.550397000     18.776345000
H       21.231206000     19.540120000     19.203615000
C       21.549973000     20.563740000     17.322118000
H       21.578241000     21.597563000     16.924263000
H       20.894486000     19.974045000     16.651467000
H       22.577125000     20.148810000     17.250046000
C       21.830866000     21.569153000     19.619690000
H       22.920279000     21.359155000     19.545792000
H       21.566214000     21.536014000     20.693858000
H       21.682323000     22.609704000     19.264502000
H       15.439760000     17.294508000     21.930290000
H       18.831402000     18.341284000     19.812589000
H       15.614939000     17.960454000     18.919601000
