# Supplementary material for: Mechanism of Nitrogen Reduction to Ammonia in a Diiron Model of Nitrogenase
Source: Inorg Chem. 2023 Aug 31;62(36):14715–26. doi: 10.1021/acs.inorgchem.3c02089 (PMC10498488; doi:10.1021/acs.inorgchem.3c02089)
Supplement: Supplementary file 2 — ic3c02089_si_002.zip [file ic3c02089_si_002.zip › EP1'_H.xyz]

78
FeC30P3NH43
N       17.072566000     18.889552000     20.497777000
Fe      16.504697000     18.267158000     21.979443000
P       16.315162000     19.029738000     23.962044000
C       17.537919000     18.276296000     25.135825000
C       17.684678000     18.585238000     26.502590000
H       17.041461000     19.341228000     26.978680000
C       18.679612000     17.947268000     27.262427000
H       18.788228000     18.183508000     28.332224000
C       19.542921000     17.017385000     26.654025000
H       20.323371000     16.518841000     27.249493000
C       19.423672000     16.737210000     25.282153000
H       20.119244000     16.024108000     24.812013000
C       18.423242000     17.366819000     24.514894000
P       18.225791000     17.148445000     22.672198000
C       19.978790000     17.603014000     22.129781000
H       20.659142000     17.035865000     22.803064000
C       20.184081000     19.104737000     22.350374000
H       19.970404000     19.407442000     23.395728000
H       21.232172000     19.392957000     22.121410000
H       19.510248000     19.682323000     21.685566000
C       20.269856000     17.201590000     20.679922000
H       20.273693000     16.103270000     20.536887000
H       19.519026000     17.639282000     19.990478000
H       21.269976000     17.576638000     20.373587000
C       18.179126000     15.270944000     22.469665000
H       19.226643000     14.919367000     22.603034000
C       17.689082000     14.910808000     21.060363000
H       18.287159000     15.386712000     20.260743000
H       17.725364000     13.811078000     20.907989000
H       16.641949000     15.249355000     20.922908000
C       17.285738000     14.622692000     23.533695000
H       17.688338000     14.739641000     24.558307000
H       16.270428000     15.072365000     23.514333000
H       17.177490000     13.535570000     23.333707000
C       16.576055000     20.839381000     24.268766000
C       15.968331000     21.559475000     25.316926000
H       15.268074000     21.062228000     26.004273000
C       16.237213000     22.930349000     25.479097000
H       15.754230000     23.487653000     26.296981000
C       17.113055000     23.588720000     24.598453000
H       17.319797000     24.662645000     24.726600000
C       17.715438000     22.874135000     23.546560000
H       18.392456000     23.387640000     22.845941000
C       17.442150000     21.508076000     23.379544000
H       17.870907000     20.936136000     22.540592000
C       14.614949000     18.709482000     24.637203000
C       14.230451000     18.650251000     25.990434000
H       14.969150000     18.804194000     26.790225000
C       12.895533000     18.368647000     26.333252000
H       12.604489000     18.312012000     27.393544000
C       11.939517000     18.154373000     25.326393000
H       10.895153000     17.931857000     25.594316000
C       12.318344000     18.205144000     23.972335000
H       11.566306000     18.007813000     23.193975000
C       13.655220000     18.470993000     23.618576000
P       14.312368000     18.454829000     21.880214000
C       13.604136000     20.016425000     21.092744000
H       13.904327000     19.894609000     20.028123000
C       12.083117000     20.166958000     21.180083000
H       11.755047000     20.342493000     22.225570000
H       11.537526000     19.282163000     20.794426000
H       11.750886000     21.042281000     20.581353000
C       14.340358000     21.236075000     21.654462000
H       13.995563000     22.164769000     21.151935000
H       15.432665000     21.138474000     21.506258000
H       14.158424000     21.356470000     22.743073000
C       13.344192000     17.075622000     21.048363000
H       12.268880000     17.349878000     21.116044000
C       13.557840000     15.735496000     21.758723000
H       12.897894000     14.958773000     21.317506000
H       13.335190000     15.793681000     22.843192000
H       14.607323000     15.397059000     21.649533000
C       13.757595000     17.005743000     19.572343000
H       14.857679000     16.878565000     19.486050000
H       13.480552000     17.920131000     19.009588000
H       13.265186000     16.145694000     19.071358000
H       15.943709000     16.936054000     22.495315000
H       17.892397000     19.013101000     19.877129000
