# Supplementary material for: Mechanism of Nitrogen Reduction to Ammonia in a Diiron Model of Nitrogenase
Source: Inorg Chem. 2023 Aug 31;62(36):14715–26. doi: 10.1021/acs.inorgchem.3c02089 (PMC10498488; doi:10.1021/acs.inorgchem.3c02089)
Supplement: Supplementary file 2 — ic3c02089_si_002.zip [file ic3c02089_si_002.zip › EP11'.xyz]

155
Fe2C60P6NH86
N       16.860455000     19.312131000     20.143069000
Fe      15.835633000     18.498546000     21.683614000
P       15.321342000     19.517247000     23.464072000
C       15.815461000     18.582907000     24.980671000
C       15.558310000     18.981390000     26.307990000
H       15.035574000     19.924333000     26.521757000
C       16.002472000     18.184969000     27.374125000
H       15.795962000     18.492470000     28.410610000
C       16.721483000     17.002329000     27.117159000
H       17.068898000     16.376164000     27.953207000
C       17.017554000     16.630160000     25.796898000
H       17.606428000     15.718400000     25.612992000
C       16.570216000     17.421712000     24.718611000
P       17.015624000     17.091232000     22.942926000
C       18.881332000     16.840983000     23.188861000
H       18.967670000     16.007877000     23.920654000
C       19.527601000     18.090173000     23.787507000
H       19.096426000     18.355527000     24.773244000
H       20.617442000     17.932882000     23.929896000
H       19.409470000     18.958125000     23.110127000
C       19.551102000     16.428115000     21.881134000
H       19.199250000     15.440909000     21.520295000
H       19.356610000     17.180248000     21.084510000
H       20.649694000     16.353820000     22.021651000
C       16.459540000     15.289202000     22.715756000
H       17.269069000     14.665481000     23.153885000
C       16.348061000     14.991401000     21.217876000
H       17.306544000     15.149119000     20.689648000
H       16.032632000     13.941069000     21.043251000
H       15.596378000     15.657207000     20.747417000
C       15.148377000     14.988724000     23.450168000
H       15.260570000     15.025845000     24.550275000
H       14.355814000     15.712201000     23.170347000
H       14.786088000     13.973951000     23.181276000
C       16.088490000     21.162567000     23.787459000
C       15.380109000     22.371561000     23.633216000
H       14.314669000     22.355912000     23.364751000
C       16.028916000     23.600582000     23.838575000
H       15.466817000     24.539186000     23.716556000
C       17.384574000     23.632194000     24.207931000
H       17.889177000     24.596457000     24.372803000
C       18.093127000     22.428005000     24.372680000
H       19.152064000     22.445168000     24.672180000
C       17.451018000     21.200197000     24.158220000
H       18.007935000     20.261784000     24.288686000
C       13.500871000     19.835167000     23.578038000
C       12.802758000     20.288480000     24.714041000
H       13.333125000     20.532543000     25.644574000
C       11.407198000     20.439124000     24.663002000
H       10.863256000     20.785915000     25.554711000
C       10.706632000     20.140422000     23.481051000
H        9.611274000     20.243520000     23.448326000
C       11.401752000     19.713455000     22.337407000
H       10.841116000     19.481409000     21.420283000
C       12.803312000     19.570467000     22.376242000
P       13.858594000     19.086421000     20.936477000
C       13.706300000     20.565784000     19.775802000
H       14.376531000     20.271705000     18.937297000
C       12.312877000     20.841685000     19.208567000
H       11.600524000     21.122307000     20.010704000
H       11.891496000     19.985343000     18.648654000
H       12.357413000     21.702132000     18.508276000
C       14.279513000     21.813738000     20.450889000
H       14.416559000     22.630558000     19.712108000
H       15.257493000     21.624219000     20.931185000
H       13.591761000     22.188706000     21.235662000
C       12.843441000     17.768399000     20.072780000
H       11.875580000     18.255055000     19.826860000
C       12.563605000     16.564936000     20.975337000
H       11.844984000     15.880638000     20.477507000
H       12.126412000     16.860893000     21.950252000
H       13.487837000     15.989871000     21.177206000
C       13.548175000     17.376022000     18.771369000
H       14.563732000     16.983855000     18.975742000
H       13.657553000     18.233380000     18.083194000
H       12.978401000     16.588448000     18.237196000
Fe      18.185238000     18.885463000     18.769621000
P       17.192780000     19.485406000     16.869509000
C       18.080237000     18.691902000     15.428615000
C       17.805888000     18.997458000     14.081648000
H       17.027005000     19.731180000     13.826028000
C       18.521435000     18.360349000     13.055610000
H       18.314132000     18.612631000     12.004359000
C       19.496081000     17.396064000     13.371410000
H       20.049686000     16.886922000     12.567623000
C       19.763532000     17.078144000     14.712623000
H       20.520371000     16.315386000     14.945850000
C       19.068351000     17.735594000     15.749509000
C       17.484960000     21.301397000     16.591269000
C       16.912388000     22.071866000     15.558905000
H       16.225182000     21.611894000     14.834152000
C       17.196360000     23.443562000     15.462332000
H       16.740843000     24.040214000     14.657183000
C       18.049202000     24.054965000     16.398813000
H       18.258231000     25.133815000     16.334463000
C       18.639825000     23.288261000     17.416572000
H       19.308616000     23.778107000     18.139718000
C       18.370196000     21.907595000     17.510237000
C       15.449226000     19.290110000     16.248559000
C       14.471916000     20.286252000     16.465618000
H       14.749225000     21.233841000     16.950590000
C       13.149917000     20.100938000     16.026375000
H       12.409707000     20.900301000     16.176434000
C       12.774813000     18.906214000     15.389271000
H       11.738114000     18.762383000     15.048742000
C       13.735559000     17.901800000     15.180876000
H       13.456395000     16.963531000     14.677238000
C       15.060770000     18.095506000     15.599492000
H       15.806055000     17.313502000     15.391557000
P       19.333621000     17.464068000     17.562655000
C       18.393748000     15.841900000     17.882775000
H       18.840037000     15.479836000     18.834236000
C       16.920436000     16.169948000     18.132738000
H       16.434837000     16.588550000     17.231887000
H       16.789589000     16.900983000     18.960991000
H       16.358215000     15.254801000     18.407483000
C       18.558218000     14.760566000     16.814189000
H       18.051260000     13.828563000     17.143919000
H       19.618295000     14.499941000     16.621341000
H       18.099098000     15.066011000     15.851700000
C       21.108758000     16.820873000     17.660822000
H       21.046876000     15.853146000     17.116764000
C       21.487059000     16.526830000     19.115011000
H       22.511812000     16.102284000     19.161316000
H       20.807054000     15.793476000     19.586504000
H       21.468927000     17.449117000     19.729933000
C       22.184121000     17.665921000     16.971923000
H       22.446128000     18.560800000     17.567807000
H       21.897947000     17.995788000     15.956225000
H       23.111000000     17.062456000     16.875594000
P       19.216590000     20.753888000     18.692816000
C       19.309387000     21.793407000     20.260023000
H       19.944448000     22.653111000     19.961115000
C       20.023741000     21.017999000     21.367154000
H       20.184418000     21.659786000     22.257240000
H       21.008039000     20.621199000     21.047095000
H       19.417709000     20.145454000     21.681233000
C       17.959376000     22.355581000     20.719026000
H       17.358657000     21.605758000     21.267376000
H       17.350400000     22.737983000     19.876952000
H       18.121135000     23.196707000     21.422647000
C       20.993755000     20.813215000     18.033675000
H       21.422537000     19.880319000     18.454653000
C       20.980863000     20.716931000     16.503143000
H       20.613905000     21.660078000     16.050733000
H       20.338059000     19.898083000     16.130610000
H       22.006599000     20.541060000     16.120938000
C       21.855547000     21.997589000     18.485300000
H       22.870042000     21.896627000     18.044113000
H       21.985002000     22.053406000     19.583042000
H       21.446989000     22.965703000     18.129129000
H       14.877804000     17.476724000     22.206082000
H       19.192213000     18.564782000     19.870254000
H       16.259560000     20.069737000     19.802416000
H       17.418597000     19.719216000     20.923985000
