# Supplementary material for: Mechanism of Nitrogen Reduction to Ammonia in a Diiron Model of Nitrogenase
Source: Inorg Chem. 2023 Aug 31;62(36):14715–26. doi: 10.1021/acs.inorgchem.3c02089 (PMC10498488; doi:10.1021/acs.inorgchem.3c02089)
Supplement: Supplementary file 2 — ic3c02089_si_002.zip [file ic3c02089_si_002.zip › EP11'_AltPath.xyz]

155
Fe2C60P6NH86
N       16.502272000     18.140785000     19.619071000
Fe      15.962932000     18.514317000     21.542053000
P       15.426483000     19.639627000     23.293985000
C       15.867544000     18.692640000     24.827035000
C       15.432718000     18.999502000     26.132199000
H       14.771531000     19.857147000     26.317291000
C       15.851503000     18.210933000     27.214242000
H       15.502906000     18.447498000     28.231101000
C       16.722478000     17.126341000     26.999766000
H       17.055090000     16.509235000     27.848431000
C       17.177970000     16.836114000     25.705030000
H       17.876784000     15.998885000     25.554929000
C       16.746588000     17.611753000     24.608482000
P       17.371149000     17.369864000     22.874781000
C       19.233148000     17.456347000     23.296665000
H       19.379998000     16.588735000     23.977551000
C       19.608300000     18.722409000     24.070415000
H       19.129019000     18.748682000     25.068550000
H       20.706848000     18.753533000     24.231288000
H       19.328019000     19.644547000     23.531775000
C       20.084802000     17.236743000     22.049464000
H       19.946669000     16.218190000     21.638160000
H       19.822026000     17.953812000     21.243401000
H       21.163789000     17.352236000     22.286740000
C       17.212470000     15.487695000     22.627966000
H       18.115864000     15.053076000     23.107611000
C       17.253771000     15.153080000     21.132333000
H       18.083693000     15.671120000     20.610779000
H       17.393439000     14.063529000     20.975421000
H       16.299259000     15.431479000     20.638894000
C       15.963698000     14.898991000     23.293785000
H       16.033509000     14.891619000     24.397215000
H       15.053263000     15.471257000     23.024401000
H       15.811833000     13.851002000     22.958776000
C       16.091047000     21.317123000     23.679286000
C       15.466973000     22.472109000     23.161257000
H       14.536472000     22.383320000     22.584466000
C       16.023960000     23.741031000     23.386700000
H       15.526815000     24.633893000     22.977555000
C       17.208498000     23.870722000     24.133161000
H       17.644825000     24.865996000     24.308475000
C       17.825669000     22.725356000     24.665930000
H       18.745793000     22.818831000     25.262999000
C       17.269204000     21.455901000     24.442273000
H       17.753833000     20.566706000     24.867364000
C       13.596673000     19.886714000     23.409401000
C       12.928456000     20.536415000     24.465535000
H       13.498267000     21.042089000     25.258562000
C       11.525096000     20.551342000     24.500736000
H       11.003363000     21.053498000     25.329602000
C       10.789121000     19.915770000     23.484388000
H        9.689229000     19.904571000     23.524994000
C       11.451945000     19.313714000     22.401826000
H       10.859932000     18.839619000     21.605922000
C       12.860803000     19.321067000     22.344149000
P       13.877246000     18.784805000     20.894518000
C       13.412994000     20.090617000     19.604494000
H       14.103881000     19.874508000     18.760045000
C       11.969503000     20.042945000     19.097282000
H       11.245209000     20.187032000     19.924427000
H       11.720610000     19.102974000     18.568597000
H       11.804323000     20.869205000     18.377261000
C       13.751465000     21.475193000     20.160624000
H       13.723117000     22.238782000     19.356447000
H       14.760182000     21.498150000     20.611053000
H       13.019316000     21.780042000     20.937101000
C       12.945983000     17.271455000     20.276727000
H       11.910380000     17.643350000     20.127507000
C       12.907401000     16.147313000     21.313165000
H       12.176278000     15.371060000     21.004175000
H       12.609464000     16.509665000     22.317661000
H       13.894776000     15.654823000     21.405310000
C       13.474368000     16.777959000     18.925202000
H       14.475147000     16.314533000     19.030027000
H       13.540802000     17.581785000     18.163520000
H       12.801713000     15.997075000     18.513094000
Fe      17.989242000     18.851078000     18.615449000
P       17.098491000     19.704028000     16.777401000
C       17.768518000     18.782714000     15.299692000
C       17.457053000     19.105172000     13.965186000
H       16.722147000     19.892772000     13.741373000
C       18.080629000     18.416375000     12.911716000
H       17.838797000     18.675310000     11.869480000
C       19.015264000     17.402154000     13.188038000
H       19.508290000     16.866110000     12.362593000
C       19.316851000     17.064447000     14.518414000
H       20.038937000     16.259392000     14.720962000
C       18.694422000     17.753197000     15.579552000
C       17.782038000     21.402579000     16.429463000
C       17.352085000     22.253434000     15.390897000
H       16.546410000     21.942489000     14.709458000
C       17.937820000     23.519164000     15.233501000
H       17.599025000     24.181491000     14.422095000
C       18.945562000     23.944966000     16.118619000
H       19.392330000     24.944861000     16.007158000
C       19.381811000     23.095226000     17.147584000
H       20.165566000     23.442085000     17.836616000
C       18.814489000     21.812817000     17.295700000
C       15.325884000     19.947626000     16.292883000
C       14.662952000     21.151075000     16.626366000
H       15.208955000     21.953310000     17.144652000
C       13.318403000     21.346598000     16.278385000
H       12.828138000     22.302549000     16.518062000
C       12.599600000     20.326617000     15.629727000
H       11.542199000     20.477865000     15.364429000
C       13.238118000     19.112959000     15.327141000
H       12.684493000     18.306807000     14.821412000
C       14.593922000     18.927357000     15.647339000
H       15.090885000     17.990425000     15.360160000
P       18.875599000     17.345232000     17.375505000
C       17.756790000     15.788609000     17.483196000
H       17.620336000     15.665907000     18.576208000
C       16.392029000     16.065501000     16.848058000
H       16.468981000     16.111186000     15.742609000
H       15.953294000     17.017982000     17.197152000
H       15.679305000     15.253620000     17.100695000
C       18.349988000     14.492793000     16.918878000
H       17.596989000     13.680421000     17.006089000
H       19.253399000     14.153593000     17.460742000
H       18.598274000     14.584894000     15.841051000
C       20.578612000     16.559254000     17.484625000
H       20.495710000     15.699887000     16.787841000
C       20.825981000     16.025803000     18.896188000
H       21.755499000     15.419700000     18.924237000
H       19.999096000     15.386107000     19.262949000
H       20.939982000     16.865094000     19.607197000
C       21.736054000     17.434324000     17.008720000
H       21.977600000     18.213102000     17.753646000
H       21.532969000     17.925709000     16.038091000
H       22.644587000     16.808557000     16.882980000
P       19.279924000     20.589406000     18.613049000
C       18.767593000     21.581945000     20.134820000
H       19.358934000     22.521144000     20.077533000
C       19.087389000     20.837033000     21.427663000
H       18.896447000     21.489440000     22.303614000
H       20.136279000     20.487679000     21.482355000
H       18.430367000     19.945674000     21.521837000
C       17.275879000     21.919489000     20.063956000
H       16.667439000     20.993226000     20.145205000
H       16.991593000     22.432332000     19.124749000
H       16.991844000     22.573953000     20.912597000
C       21.168210000     20.620017000     18.582825000
H       21.412837000     19.615537000     18.989871000
C       21.651308000     20.703376000     17.125403000
H       21.614086000     21.747206000     16.757006000
H       21.034604000     20.091755000     16.437406000
H       22.701827000     20.356538000     17.041900000
C       21.863123000     21.671866000     19.456811000
H       22.963835000     21.550868000     19.367287000
H       21.611439000     21.575547000     20.529945000
H       21.627419000     22.708419000     19.140860000
H       15.195603000     17.459884000     22.241805000
H       18.919693000     18.276577000     19.674783000
H       15.666752000     18.043109000     19.033135000
H       16.766920000     17.185565000     19.917539000
