# Supplementary material for: Mechanism of Nitrogen Reduction to Ammonia in a Diiron Model of Nitrogenase
Source: Inorg Chem. 2023 Aug 31;62(36):14715–26. doi: 10.1021/acs.inorgchem.3c02089 (PMC10498488; doi:10.1021/acs.inorgchem.3c02089)
Supplement: Supplementary file 2 — ic3c02089_si_002.zip [file ic3c02089_si_002.zip › EP11'_H.xyz]

79
FeC30P3NH44
N       17.020922000     18.920529000     20.319116000
Fe      16.557569000     18.392036000     21.978501000
P       16.362920000     19.122766000     23.999790000
C       17.591309000     18.313572000     25.110206000
C       17.776942000     18.645679000     26.466683000
H       17.186405000     19.450511000     26.930232000
C       18.741720000     17.963551000     27.224306000
H       18.882893000     18.217893000     28.285594000
C       19.533840000     16.965620000     26.626804000
H       20.290061000     16.432767000     27.222806000
C       19.379221000     16.660731000     25.264988000
H       20.023248000     15.896739000     24.802835000
C       18.409091000     17.336690000     24.497965000
P       18.224899000     17.095874000     22.672204000
C       19.958941000     17.542112000     22.088099000
H       20.622377000     16.963313000     22.768477000
C       20.195501000     19.038771000     22.315554000
H       20.014182000     19.333439000     23.368734000
H       21.246947000     19.297636000     22.073340000
H       19.537982000     19.652052000     21.665457000
C       20.248997000     17.115401000     20.646257000
H       20.202836000     16.017583000     20.512735000
H       19.553522000     17.582373000     19.918789000
H       21.274924000     17.436123000     20.368808000
C       18.054808000     15.247804000     22.427950000
H       19.079750000     14.832534000     22.549490000
C       17.548667000     14.957920000     21.008122000
H       18.188271000     15.401357000     20.222461000
H       17.508147000     13.862469000     20.836788000
H       16.528822000     15.365972000     20.863187000
C       17.130642000     14.647800000     23.495038000
H       17.575871000     14.680901000     24.507576000
H       16.160661000     15.186055000     23.537212000
H       16.913386000     13.587098000     23.253030000
C       16.588489000     20.918860000     24.332954000
C       15.771500000     21.655799000     25.214023000
H       14.939899000     21.170881000     25.745293000
C       16.008755000     23.027875000     25.407000000
H       15.365662000     23.598346000     26.094516000
C       17.054510000     23.669402000     24.722462000
H       17.234445000     24.744695000     24.874063000
C       17.865451000     22.937582000     23.835946000
H       18.680015000     23.436662000     23.289216000
C       17.630292000     21.569397000     23.637305000
H       18.247489000     21.002135000     22.924243000
C       14.675517000     18.731660000     24.644852000
C       14.302517000     18.700550000     26.001349000
H       15.042912000     18.887914000     26.792046000
C       12.973745000     18.410432000     26.355260000
H       12.688166000     18.378162000     27.417439000
C       12.015919000     18.156169000     25.358941000
H       10.976282000     17.928100000     25.638187000
C       12.384230000     18.172925000     24.002968000
H       11.630664000     17.943226000     23.235447000
C       13.716024000     18.451781000     23.638991000
P       14.342853000     18.410520000     21.902504000
C       13.686096000     19.972199000     21.084043000
H       14.057243000     19.882884000     20.039242000
C       12.157463000     20.066183000     21.068343000
H       11.745978000     20.162947000     22.093668000
H       11.673717000     19.199373000     20.576469000
H       11.851443000     20.972827000     20.505340000
C       14.333660000     21.202837000     21.728318000
H       14.002302000     22.122455000     21.203483000
H       15.439436000     21.161993000     21.678174000
H       14.043400000     21.304630000     22.794232000
C       13.445615000     16.996720000     21.080021000
H       12.367796000     17.265078000     21.119639000
C       13.654009000     15.681979000     21.837497000
H       13.019544000     14.889033000     21.390619000
H       13.386304000     15.761536000     22.909679000
H       14.705637000     15.342286000     21.771809000
C       13.887907000     16.903934000     19.613970000
H       14.983114000     16.740163000     19.538365000
H       13.643430000     17.817289000     19.035435000
H       13.378143000     16.052423000     19.118184000
H       16.000239000     17.190237000     22.725480000
H       16.384091000     19.298561000     19.603816000
H       17.952020000     18.853933000     19.886783000
