# Supplementary material for: Mechanism of Nitrogen Reduction to Ammonia in a Diiron Model of Nitrogenase
Source: Inorg Chem. 2023 Aug 31;62(36):14715–26. doi: 10.1021/acs.inorgchem.3c02089 (PMC10498488; doi:10.1021/acs.inorgchem.3c02089)
Supplement: Supplementary file 2 — ic3c02089_si_002.zip [file ic3c02089_si_002.zip › EP111'_H.xyz]

80
FeC30P3NH45
N       16.929269000     18.389254000     20.028414000
Fe      16.569159000     18.512195000     22.004838000
P       16.329602000     19.007424000     24.124852000
C       17.628363000     18.276658000     25.182175000
C       17.797287000     18.560818000     26.551421000
H       17.139698000     19.279552000     27.062698000
C       18.836705000     17.936571000     27.257519000
H       18.973823000     18.150785000     28.327820000
C       19.708792000     17.047733000     26.600489000
H       20.521775000     16.562272000     27.160623000
C       19.561915000     16.789975000     25.228357000
H       20.262933000     16.107444000     24.723847000
C       18.520954000     17.413090000     24.512377000
P       18.279524000     17.213353000     22.698196000
C       19.968471000     17.694034000     22.031173000
H       20.672274000     17.172722000     22.716184000
C       20.137184000     19.207852000     22.205192000
H       20.005053000     19.516430000     23.261499000
H       21.156783000     19.516363000     21.897313000
H       19.419232000     19.780180000     21.578098000
C       20.254018000     17.220591000     20.604273000
H       20.224387000     16.118363000     20.510203000
H       19.563818000     17.657166000     19.854705000
H       21.276335000     17.543697000     20.318771000
C       18.052142000     15.371535000     22.461861000
H       19.061576000     14.933376000     22.623592000
C       17.572667000     15.040613000     21.043072000
H       18.242098000     15.426614000     20.251155000
H       17.514903000     13.940800000     20.915825000
H       16.553025000     15.439607000     20.862072000
C       17.085085000     14.836131000     23.527247000
H       17.495412000     14.920710000     24.551248000
H       16.113928000     15.376021000     23.510743000
H       16.871046000     13.765579000     23.333157000
C       16.426147000     20.808653000     24.430405000
C       15.325401000     21.551098000     24.907631000
H       14.385327000     21.049370000     25.178577000
C       15.433955000     22.944841000     25.041605000
H       14.577467000     23.521382000     25.421905000
C       16.626976000     23.599832000     24.690185000
H       16.703946000     24.692897000     24.791160000
C       17.723918000     22.859894000     24.212711000
H       18.660636000     23.369062000     23.940904000
C       17.627027000     21.467443000     24.082955000
H       18.489694000     20.892719000     23.714950000
C       14.669397000     18.529448000     24.733764000
C       14.298321000     18.403745000     26.084034000
H       15.045458000     18.493510000     26.885011000
C       12.954142000     18.158656000     26.409223000
H       12.661220000     18.051208000     27.464085000
C       11.984865000     18.055969000     25.395391000
H       10.932004000     17.874323000     25.657257000
C       12.353085000     18.169209000     24.044942000
H       11.585938000     18.065851000     23.263987000
C       13.702272000     18.395183000     23.708587000
P       14.338019000     18.448161000     21.987804000
C       13.832782000     20.050317000     21.154697000
H       13.796080000     19.757194000     20.082647000
C       12.455248000     20.556762000     21.582030000
H       12.436963000     20.831903000     22.655802000
H       11.656424000     19.811425000     21.396138000
H       12.198979000     21.465402000     20.998050000
C       14.943706000     21.093772000     21.338135000
H       14.803257000     21.939313000     20.635329000
H       15.961147000     20.681140000     21.122969000
H       14.963856000     21.502321000     22.364802000
C       13.414668000     17.092807000     21.098237000
H       12.356316000     17.436836000     21.109773000
C       13.525462000     15.757492000     21.841063000
H       12.920291000     14.990956000     21.316071000
H       13.165904000     15.812094000     22.886378000
H       14.572034000     15.390039000     21.858327000
C       13.877357000     16.973352000     19.641165000
H       14.901280000     16.553612000     19.574304000
H       13.849515000     17.937088000     19.094469000
H       13.207740000     16.276606000     19.098171000
H       16.058439000     17.135420000     22.069457000
H       16.187688000     18.780131000     19.426262000
H       17.079697000     17.430366000     19.680747000
H       17.779921000     18.914928000     19.764038000
