# Supplementary material for: Mechanism of Nitrogen Reduction to Ammonia in a Diiron Model of Nitrogenase
Source: Inorg Chem. 2023 Aug 31;62(36):14715–26. doi: 10.1021/acs.inorgchem.3c02089 (PMC10498488; doi:10.1021/acs.inorgchem.3c02089)
Supplement: Supplementary file 2 — ic3c02089_si_002.zip [file ic3c02089_si_002.zip › EP1122.xyz]

158
Fe2C60P6N2H88
N       16.762967000     19.150434000     20.734022000
N       16.888012000     18.464358000     19.420427000
Fe      15.513361000     18.158512000     21.928118000
P       15.002764000     19.295705000     23.647922000
C       15.634163000     18.463737000     25.189870000
C       15.442342000     18.919129000     26.509584000
H       14.884276000     19.849770000     26.698290000
C       15.986497000     18.203596000     27.590463000
H       15.830012000     18.559468000     28.620897000
C       16.739734000     17.039604000     27.352310000
H       17.168337000     16.477368000     28.196821000
C       16.967328000     16.605293000     26.034241000
H       17.586640000     15.710546000     25.860829000
C       16.422258000     17.314258000     24.944844000
P       16.801245000     16.929966000     23.150042000
C       18.699081000     17.052083000     23.286180000
H       18.990276000     16.390551000     24.132200000
C       19.097960000     18.490552000     23.625918000
H       18.608663000     18.855854000     24.550344000
H       20.196934000     18.575721000     23.763705000
H       18.822074000     19.183911000     22.803575000
C       19.405187000     16.573049000     22.017414000
H       19.209974000     15.505200000     21.799101000
H       19.111419000     17.175724000     21.131448000
H       20.505329000     16.685817000     22.124972000
C       16.556893000     15.048745000     23.043243000
H       17.441849000     14.571054000     23.519514000
C       16.489171000     14.644480000     21.563193000
H       17.411252000     14.899780000     21.004302000
H       16.329806000     13.549469000     21.458864000
H       15.645393000     15.169584000     21.066646000
C       15.283292000     14.611078000     23.775290000
H       15.353435000     14.752029000     24.871289000
H       14.411860000     15.198192000     23.414206000
H       15.073436000     13.536587000     23.584834000
C       15.442166000     21.067555000     24.013778000
C       14.535690000     22.066660000     24.429236000
H       13.490360000     21.804909000     24.650737000
C       14.953548000     23.404358000     24.550660000
H       14.232129000     24.172605000     24.871877000
C       16.282401000     23.763748000     24.266762000
H       16.606655000     24.811609000     24.362372000
C       17.194964000     22.773982000     23.852893000
H       18.238319000     23.044278000     23.627474000
C       16.772705000     21.443857000     23.718449000
H       17.475071000     20.673731000     23.364503000
C       13.142715000     19.306532000     23.795192000
C       12.383239000     19.464638000     24.969970000
H       12.881065000     19.627784000     25.937199000
C       10.977836000     19.400314000     24.922306000
H       10.392198000     19.511320000     25.848341000
C       10.325990000     19.191445000     23.695853000
H        9.226722000     19.139284000     23.655782000
C       11.078252000     19.034085000     22.516206000
H       10.554281000     18.852607000     21.565698000
C       12.485453000     19.076891000     22.556890000
P       13.612171000     18.770342000     21.098593000
C       13.453820000     20.393323000     20.117728000
H       14.065852000     20.192630000     19.209168000
C       12.037983000     20.770300000     19.675264000
H       11.373323000     20.915872000     20.552038000
H       11.574830000     20.009371000     19.016608000
H       12.046549000     21.730242000     19.115419000
C       14.104878000     21.540741000     20.896218000
H       14.203389000     22.444175000     20.257525000
H       15.108861000     21.284933000     21.288919000
H       13.496561000     21.821567000     21.780570000
C       12.610445000     17.584271000     20.023930000
H       11.639903000     18.074343000     19.794264000
C       12.346062000     16.268006000     20.759036000
H       11.732249000     15.588166000     20.129873000
H       11.807038000     16.423075000     21.715405000
H       13.300888000     15.755820000     20.994956000
C       13.368476000     17.346460000     18.711864000
H       14.342739000     16.854770000     18.915135000
H       13.558391000     18.279710000     18.144401000
H       12.796036000     16.673580000     18.039010000
Fe      18.454000000     19.163307000     18.387246000
P       17.565116000     19.678648000     16.510405000
C       18.262884000     18.631912000     15.127849000
C       18.080519000     18.877486000     13.754063000
H       17.463745000     19.724398000     13.416667000
C       18.694524000     18.044964000     12.801026000
H       18.562706000     18.248875000     11.726867000
C       19.478673000     16.956443000     13.221756000
H       19.961739000     16.304743000     12.476862000
C       19.650867000     16.698688000     14.594236000
H       20.273063000     15.846402000     14.907880000
C       19.053139000     17.536753000     15.557331000
C       17.953014000     21.435225000     16.022863000
C       17.341006000     22.151060000     14.975976000
H       16.583864000     21.665870000     14.340680000
C       17.662715000     23.503987000     14.767384000
H       17.176533000     24.065689000     13.954392000
C       18.588845000     24.142595000     15.611189000
H       18.827773000     25.207311000     15.462083000
C       19.205227000     23.426722000     16.654110000
H       19.916187000     23.945171000     17.315100000
C       18.897301000     22.067283000     16.863804000
C       15.744590000     19.644074000     16.140393000
C       14.934697000     20.646804000     16.722053000
H       15.405827000     21.450920000     17.310918000
C       13.545074000     20.646979000     16.527427000
H       12.932189000     21.448541000     16.964870000
C       12.935320000     19.623960000     15.778116000
H       11.843973000     19.619764000     15.634541000
C       13.728315000     18.608676000     15.217178000
H       13.260405000     17.802845000     14.630334000
C       15.123062000     18.622005000     15.391207000
H       15.736072000     17.836681000     14.926022000
P       19.226329000     17.371984000     17.408956000
C       18.098422000     15.849968000     17.754148000
H       18.000333000     15.877968000     18.864539000
C       16.712279000     16.073191000     17.141220000
H       16.744151000     15.938379000     16.040547000
H       16.320470000     17.090200000     17.328763000
H       15.978942000     15.344069000     17.545783000
C       18.631423000     14.469098000     17.360746000
H       17.875868000     13.689199000     17.600611000
H       19.560376000     14.191093000     17.895328000
H       18.828115000     14.402661000     16.269988000
C       20.926745000     16.563615000     17.596471000
H       20.877819000     15.599837000     17.047576000
C       21.163344000     16.280173000     19.082534000
H       22.161975000     15.820345000     19.243492000
H       20.407184000     15.589933000     19.505497000
H       21.110454000     17.223489000     19.663343000
C       22.065243000     17.392641000     17.003740000
H       22.190745000     18.345333000     17.552200000
H       21.904971000     17.631616000     15.934892000
H       23.022779000     16.834224000     17.082939000
P       19.647869000     20.957892000     18.169823000
C       19.695930000     22.117145000     19.664031000
H       20.250112000     23.026574000     19.347054000
C       20.440043000     21.451043000     20.825031000
H       20.473736000     22.117213000     21.713286000
H       21.484852000     21.186225000     20.563223000
H       19.932977000     20.505846000     21.110352000
C       18.275579000     22.527891000     20.063938000
H       17.714665000     21.663034000     20.472860000
H       17.695826000     22.926055000     19.206837000
H       18.293933000     23.305015000     20.856550000
C       21.459317000     20.941633000     17.584314000
H       21.876864000     20.091283000     18.166253000
C       21.481006000     20.581067000     16.093530000
H       21.159318000     21.444671000     15.475622000
H       20.802854000     19.736407000     15.862335000
H       22.504678000     20.298248000     15.769472000
C       22.305614000     22.187729000     17.862652000
H       23.343020000     22.026497000     17.496130000
H       22.378775000     22.432512000     18.940608000
H       21.914150000     23.079931000     17.332748000
H       14.573202000     17.056898000     22.422658000
H       19.294350000     18.873995000     19.680706000
H       17.759790000     19.241153000     21.004298000
H       15.951753000     18.547967000     18.989229000
H       16.484348000     20.116142000     20.492895000
H       16.946871000     17.465470000     19.687894000
