# Supplementary material for: Mechanism of Nitrogen Reduction to Ammonia in a Diiron Model of Nitrogenase
Source: Inorg Chem. 2023 Aug 31;62(36):14715–26. doi: 10.1021/acs.inorgchem.3c02089 (PMC10498488; doi:10.1021/acs.inorgchem.3c02089)
Supplement: Supplementary file 2 — ic3c02089_si_002.zip [file ic3c02089_si_002.zip › EP11222_H.xyz]

83
FeC30P3N2H47
N       16.824214000     17.975391000     19.357868000
N       15.582676000     17.534471000     18.693011000
Fe      18.253156000     18.941134000     18.305131000
P       17.494081000     19.412776000     16.356976000
C       18.505468000     18.602181000     15.019909000
C       18.391830000     18.871498000     13.643265000
H       17.630608000     19.575226000     13.273860000
C       19.261284000     18.248051000     12.730159000
H       19.178757000     18.469586000     11.654878000
C       20.238734000     17.349828000     13.192352000
H       20.923920000     16.866122000     12.478963000
C       20.345796000     17.065754000     14.566357000
H       21.115374000     16.357892000     14.910742000
C       19.485921000     17.690860000     15.490552000
C       17.561191000     21.234417000     15.995947000
C       16.935265000     21.873801000     14.909009000
H       16.382933000     21.285456000     14.159463000
C       16.987215000     23.274152000     14.798846000
H       16.493653000     23.777845000     13.953257000
C       17.650663000     24.031186000     15.781449000
H       17.673882000     25.129510000     15.707145000
C       18.276697000     23.391423000     16.866767000
H       18.775473000     24.000746000     17.635310000
C       18.243298000     21.986746000     16.977709000
C       15.733287000     19.061731000     15.879708000
C       14.739645000     19.740168000     16.634916000
H       15.037943000     20.563598000     17.306363000
C       13.386934000     19.376068000     16.533337000
H       12.629010000     19.915794000     17.121952000
C       13.003582000     18.320800000     15.681416000
H       11.946042000     18.024954000     15.609473000
C       13.977295000     17.657852000     14.916251000
H       13.682624000     16.842032000     14.237977000
C       15.332640000     18.027756000     15.008524000
H       16.082952000     17.499172000     14.402121000
P       19.481453000     17.417819000     17.334577000
C       18.657320000     15.676518000     17.414662000
H       18.373469000     15.596510000     18.488461000
C       17.380577000     15.674849000     16.566145000
H       17.611226000     15.494563000     15.496472000
H       16.869329000     16.659329000     16.582140000
H       16.668712000     14.885949000     16.889619000
C       19.522588000     14.464349000     17.057046000
H       18.915980000     13.534551000     17.117423000
H       20.386306000     14.330659000     17.736222000
H       19.905679000     14.532441000     16.017356000
C       21.263761000     16.954925000     17.747843000
H       21.488890000     16.036643000     17.166529000
C       21.345450000     16.626421000     19.243757000
H       22.366605000     16.282101000     19.512779000
H       20.635062000     15.830484000     19.549496000
H       21.110525000     17.526540000     19.849045000
C       22.285312000     18.023093000     17.357826000
H       22.145919000     18.947010000     17.950544000
H       22.229077000     18.289533000     16.284780000
H       23.313458000     17.652737000     17.557571000
P       19.048889000     20.966235000     18.318630000
C       18.629467000     21.969220000     19.860485000
H       18.959871000     23.012740000     19.668491000
C       19.368735000     21.424191000     21.086244000
H       19.139039000     22.035920000     21.984670000
H       20.470044000     21.424671000     20.955177000
H       19.062452000     20.377288000     21.290963000
C       17.111102000     21.959627000     20.062411000
H       16.743965000     20.924284000     20.232317000
H       16.572369000     22.364391000     19.181657000
H       16.824023000     22.566750000     20.947050000
C       20.875842000     21.343376000     17.991860000
H       21.382881000     20.566209000     18.603961000
C       21.163648000     21.076743000     16.508696000
H       20.768135000     21.899109000     15.877808000
H       20.697644000     20.134144000     16.159548000
H       22.255983000     21.007945000     16.325579000
C       21.391798000     22.721030000     18.418002000
H       22.479780000     22.795743000     18.202648000
H       21.262438000     22.917995000     19.500173000
H       20.897134000     23.539109000     17.855469000
H       19.115933000     18.784101000     19.587296000
H       15.174802000     18.343856000     18.161262000
H       14.866247000     17.139032000     19.335593000
H       15.836875000     16.818994000     17.981203000
H       17.183624000     17.138221000     19.844319000
H       16.522574000     18.621366000     20.107490000
