# Supplementary material for: Mechanism of Nitrogen Reduction to Ammonia in a Diiron Model of Nitrogenase
Source: Inorg Chem. 2023 Aug 31;62(36):14715–26. doi: 10.1021/acs.inorgchem.3c02089 (PMC10498488; doi:10.1021/acs.inorgchem.3c02089)
Supplement: Supplementary file 2 — ic3c02089_si_002.zip [file ic3c02089_si_002.zip › Fe(PR3)3 Half-Complex.xyz]

76
FeC30P3H42
Fe      16.400704000     18.063145000     22.038499000
P       16.292932000     18.929458000     23.995562000
C       17.615556000     18.276778000     25.124256000
C       17.769804000     18.599276000     26.487138000
H       17.058219000     19.277952000     26.982762000
C       18.854606000     18.077996000     27.212768000
H       18.970215000     18.323137000     28.279953000
C       19.799902000     17.256288000     26.571405000
H       20.654644000     16.854977000     27.137916000
C       19.665919000     16.959741000     25.203526000
H       20.425541000     16.333313000     24.709197000
C       18.575505000     17.469532000     24.470792000
P       18.278268000     17.144561000     22.651914000
C       19.968257000     17.529808000     21.899126000
H       20.684604000     16.767168000     22.278406000
C       20.421054000     18.926602000     22.344855000
H       20.509752000     19.018768000     23.444917000
H       21.410162000     19.170557000     21.902640000
H       19.703522000     19.698190000     21.992750000
C       19.903107000     17.457523000     20.367559000
H       19.622167000     16.455275000     19.993683000
H       19.155941000     18.177987000     19.973460000
H       20.891224000     17.715634000     19.930213000
C       18.164305000     15.256339000     22.733487000
H       19.073231000     14.910886000     23.274316000
C       18.114714000     14.591050000     21.355329000
H       19.071525000     14.688983000     20.806383000
H       17.908916000     13.504462000     21.464040000
H       17.310308000     15.033106000     20.731554000
C       16.920938000     14.915128000     23.567406000
H       16.967771000     15.344471000     24.588149000
H       16.002597000     15.309878000     23.083838000
H       16.805067000     13.814753000     23.665903000
C       16.473141000     20.746345000     24.359768000
C       15.513470000     21.511939000     25.052364000
H       14.607001000     21.031558000     25.449585000
C       15.701863000     22.894645000     25.229636000
H       14.944364000     23.482229000     25.771839000
C       16.847702000     23.525243000     24.716296000
H       16.991913000     24.608104000     24.853630000
C       17.809784000     22.766002000     24.023597000
H       18.710164000     23.252712000     23.616985000
C       17.620883000     21.387736000     23.844948000
H       18.369358000     20.795968000     23.294673000
C       14.614412000     18.564711000     24.689842000
C       14.267834000     18.425406000     26.046613000
H       15.033753000     18.522744000     26.829966000
C       12.936582000     18.150156000     26.409583000
H       12.672973000     18.024693000     27.471222000
C       11.947324000     18.039092000     25.418358000
H       10.903812000     17.829627000     25.700411000
C       12.289015000     18.179886000     24.060274000
H       11.505600000     18.071360000     23.295766000
C       13.622968000     18.425442000     23.679967000
P       14.250766000     18.449437000     21.911960000
C       13.599164000     20.056039000     21.162107000
H       13.727834000     19.870117000     20.072724000
C       12.126311000     20.358104000     21.449382000
H       11.961281000     20.564406000     22.527051000
H       11.451157000     19.529837000     21.152508000
H       11.802355000     21.260470000     20.887223000
C       14.516018000     21.217634000     21.556201000
H       14.239431000     22.139398000     21.001395000
H       15.579567000     20.988941000     21.337722000
H       14.444914000     21.443212000     22.639008000
C       13.151388000     17.140362000     21.115296000
H       12.097419000     17.391564000     21.364647000
C       13.496125000     15.771963000     21.713065000
H       12.820649000     14.987128000     21.311113000
H       13.402825000     15.761928000     22.818035000
H       14.536967000     15.486448000     21.454460000
C       13.317501000     17.148875000     19.592305000
H       14.387707000     17.038557000     19.315220000
H       12.936586000     18.080377000     19.127022000
H       12.758617000     16.302672000     19.138998000
H       16.452060000     17.317828000     20.642187000
