# Supplementary material for: Mechanism of Nitrogen Reduction to Ammonia in a Diiron Model of Nitrogenase
Source: Inorg Chem. 2023 Aug 31;62(36):14715–26. doi: 10.1021/acs.inorgchem.3c02089 (PMC10498488; doi:10.1021/acs.inorgchem.3c02089)
Supplement: Supplementary file 2 — ic3c02089_si_002.zip [file ic3c02089_si_002.zip › Fe(PR3)3(+) Half-Complex.xyz]

76
FeC30P3H42
Fe      16.229054000     17.869260000     22.159658000
P       16.107874000     18.690390000     24.199385000
C       17.519917000     18.065419000     25.212501000
C       17.623294000     18.111553000     26.616537000
H       16.781522000     18.457789000     27.232330000
C       18.820911000     17.732578000     27.242191000
H       18.896370000     17.764741000     28.339552000
C       19.925235000     17.326805000     26.470457000
H       20.865647000     17.038179000     26.963974000
C       19.831840000     17.286754000     25.070440000
H       20.699840000     16.957988000     24.477977000
C       18.630543000     17.654543000     24.431051000
P       18.367114000     17.498597000     22.596358000
C       19.966214000     18.025748000     21.787823000
H       20.729093000     17.267463000     22.071734000
C       20.392341000     19.407753000     22.301589000
H       20.566000000     19.424163000     23.395525000
H       21.338324000     19.714886000     21.809460000
H       19.629718000     20.176383000     22.056198000
C       19.789740000     18.035334000     20.262504000
H       19.497254000     17.049535000     19.856319000
H       19.013944000     18.768740000     19.959786000
H       20.743346000     18.330468000     19.777682000
C       18.126457000     15.637003000     22.527409000
H       18.727307000     15.144407000     23.320778000
C       18.428409000     14.978821000     21.182334000
H       19.508367000     15.022855000     20.939301000
H       18.143123000     13.906469000     21.224029000
H       17.857692000     15.447554000     20.355210000
C       16.629760000     15.599628000     22.890924000
H       16.415133000     15.804364000     23.953250000
H       15.977360000     16.205509000     22.118564000
H       16.167167000     14.616441000     22.652839000
C       16.298607000     20.512413000     24.468799000
C       15.206689000     21.350059000     24.775612000
H       14.209065000     20.922270000     24.948511000
C       15.388009000     22.740973000     24.870474000
H       14.528158000     23.383969000     25.112867000
C       16.656169000     23.306123000     24.659401000
H       16.794979000     24.395508000     24.732456000
C       17.750449000     22.473789000     24.360711000
H       18.749716000     22.907077000     24.201963000
C       17.573593000     21.085794000     24.267024000
H       18.436270000     20.443234000     24.039040000
C       14.422158000     18.394372000     24.889590000
C       14.038252000     18.491087000     26.240077000
H       14.788739000     18.643911000     27.027893000
C       12.680355000     18.410931000     26.590362000
H       12.385741000     18.471268000     27.648849000
C       11.699802000     18.272792000     25.592536000
H       10.635327000     18.229016000     25.868232000
C       12.072748000     18.188038000     24.241045000
H       11.294055000     18.076098000     23.471813000
C       13.433842000     18.232381000     23.879201000
P       14.056547000     18.019018000     22.146218000
C       14.064830000     19.643896000     21.219663000
H       13.777959000     19.356397000     20.186913000
C       13.145031000     20.753258000     21.718196000
H       13.376509000     21.031258000     22.765255000
H       12.079925000     20.449930000     21.669971000
H       13.264036000     21.664743000     21.095138000
C       15.564861000     20.014199000     21.220161000
H       15.838435000     20.599699000     20.315774000
H       16.283128000     19.112804000     20.987780000
H       15.872422000     20.608501000     22.094742000
C       12.825031000     16.867190000     21.341639000
H       11.827811000     17.347932000     21.452230000
C       12.830868000     15.520903000     22.078678000
H       12.045512000     14.856935000     21.662311000
H       12.637741000     15.627332000     23.164780000
H       13.803142000     15.001517000     21.954016000
C       13.135797000     16.702107000     19.849538000
H       14.164949000     16.318331000     19.690514000
H       13.033534000     17.650075000     19.284782000
H       12.428113000     15.975503000     19.399598000
H       16.366722000     17.322867000     20.728631000
