# Supplementary material for: Mechanism of Nitrogen Reduction to Ammonia in a Diiron Model of Nitrogenase
Source: Inorg Chem. 2023 Aug 31;62(36):14715–26. doi: 10.1021/acs.inorgchem.3c02089 (PMC10498488; doi:10.1021/acs.inorgchem.3c02089)
Supplement: Supplementary file 2 — ic3c02089_si_002.zip [file ic3c02089_si_002.zip › Fe(PR3)3(2+) Half-Complex.xyz]

76
FeC30P3H42
Fe      16.537159000     18.645814000     21.892300000
P       16.315667000     19.271674000     24.055115000
C       17.597301000     18.473912000     25.082570000
C       17.879447000     18.827667000     26.415368000
H       17.358935000     19.668800000     26.896848000
C       18.848874000     18.101067000     27.123786000
H       19.077169000     18.370323000     28.165628000
C       19.528844000     17.033135000     26.508573000
H       20.287170000     16.468758000     27.071162000
C       19.259448000     16.688164000     25.174716000
H       19.811616000     15.861454000     24.704302000
C       18.293671000     17.418600000     24.454381000
P       17.923687000     17.145557000     22.679762000
C       19.349088000     17.868179000     21.697083000
H       19.517334000     17.157105000     20.861077000
C       20.645894000     18.090008000     22.467405000
H       21.061917000     17.141317000     22.858602000
H       21.402858000     18.530777000     21.785761000
H       20.509313000     18.787555000     23.317903000
C       18.738061000     19.157921000     21.122234000
H       17.889808000     18.922794000     20.412312000
H       18.435704000     19.890186000     21.913286000
H       19.432792000     19.727251000     20.471866000
C       17.877901000     15.308522000     22.456730000
H       18.927334000     15.011896000     22.686007000
C       17.578296000     14.924777000     21.006021000
H       18.255558000     15.425717000     20.285784000
H       17.708819000     13.831163000     20.880529000
H       16.537216000     15.170888000     20.720029000
C       16.936029000     14.668877000     23.484403000
H       17.302538000     14.794979000     24.520841000
H       15.916476000     15.097949000     23.435856000
H       16.850089000     13.581706000     23.285344000
C       16.445270000     21.056897000     24.378964000
C       15.296081000     21.856800000     24.556417000
H       14.298182000     21.397294000     24.610775000
C       15.433548000     23.247714000     24.685389000
H       14.538953000     23.870511000     24.834229000
C       16.707299000     23.840266000     24.630315000
H       16.809637000     24.931311000     24.729886000
C       17.852396000     23.042344000     24.452512000
H       18.850017000     23.504691000     24.416810000
C       17.726306000     21.652195000     24.322326000
H       18.626352000     21.030827000     24.194511000
C       14.688198000     18.724349000     24.685694000
C       14.286968000     18.873753000     26.025897000
H       14.957911000     19.331716000     26.767164000
C       13.012768000     18.432644000     26.415748000
H       12.696127000     18.542340000     27.463394000
C       12.143086000     17.853516000     25.474079000
H       11.144231000     17.513365000     25.784844000
C       12.537658000     17.705253000     24.134800000
H       11.841498000     17.256148000     23.411955000
C       13.818426000     18.137425000     23.737255000
P       14.431124000     18.079714000     22.010767000
C       13.850571000     19.638712000     21.146997000
H       13.590842000     19.294659000     20.124798000
C       12.641431000     20.314110000     21.786042000
H       12.854979000     20.649714000     22.820548000
H       11.758880000     19.645247000     21.814449000
H       12.363608000     21.209611000     21.191834000
C       15.080732000     20.557233000     21.045620000
H       14.940887000     21.337039000     20.268330000
H       15.992148000     20.026747000     20.624196000
H       15.320312000     21.087840000     21.985416000
C       13.553149000     16.679151000     21.160352000
H       12.494217000     17.022732000     21.215904000
C       13.685898000     15.337050000     21.884446000
H       12.952226000     14.621415000     21.462005000
H       13.493172000     15.407427000     22.972385000
H       14.691166000     14.899387000     21.736317000
C       13.959328000     16.587072000     19.686549000
H       15.032654000     16.326983000     19.575233000
H       13.777556000     17.524679000     19.125758000
H       13.368221000     15.788649000     19.194659000
H       16.275508000     17.492597000     20.929504000
