# Supplementary material for: Mechanism of Nitrogen Reduction to Ammonia in a Diiron Model of Nitrogenase
Source: Inorg Chem. 2023 Aug 31;62(36):14715–26. doi: 10.1021/acs.inorgchem.3c02089 (PMC10498488; doi:10.1021/acs.inorgchem.3c02089)
Supplement: Supplementary file 2 — ic3c02089_si_002.zip [file ic3c02089_si_002.zip › FP1'_H.xyz]

78
FeC30P3NH43
N       17.069493000     18.957874000     20.562139000
Fe      16.459460000     18.145012000     22.043677000
P       16.293227000     18.917002000     23.979552000
C       17.486812000     18.157171000     25.190463000
C       17.573135000     18.381172000     26.581183000
H       16.900744000     19.096436000     27.078199000
C       18.547726000     17.709657000     27.347051000
H       18.595867000     17.871033000     28.435936000
C       19.465352000     16.850247000     26.720816000
H       20.232503000     16.331633000     27.317713000
C       19.412872000     16.662715000     25.323307000
H       20.153322000     16.009390000     24.834390000
C       18.420593000     17.302283000     24.555067000
P       18.276740000     17.159747000     22.691551000
C       20.032490000     17.719664000     22.207611000
H       20.775613000     16.999624000     22.622442000
C       20.288872000     19.111490000     22.795374000
H       20.253375000     19.116784000     23.903510000
H       21.287255000     19.491679000     22.485337000
H       19.524750000     19.828630000     22.434062000
C       20.118863000     17.762182000     20.673475000
H       20.107536000     16.748823000     20.222198000
H       19.243219000     18.333301000     20.282000000
H       21.063287000     18.252885000     20.345906000
C       18.382326000     15.274244000     22.439760000
H       19.448410000     14.983139000     22.574897000
C       17.932890000     14.935687000     21.011940000
H       18.539750000     15.448666000     20.240763000
H       17.994818000     13.840736000     20.825250000
H       16.882872000     15.266597000     20.867250000
C       17.515008000     14.520104000     23.454411000
H       17.883891000     14.623913000     24.493390000
H       16.474254000     14.907452000     23.422579000
H       17.483860000     13.435129000     23.212611000
C       16.686695000     20.731337000     24.204905000
C       16.360197000     21.483698000     25.352699000
H       15.801127000     21.023119000     26.181292000
C       16.726856000     22.839752000     25.442075000
H       16.463671000     23.419911000     26.341152000
C       17.422724000     23.454337000     24.386001000
H       17.708489000     24.515936000     24.457042000
C       17.741067000     22.710057000     23.233378000
H       18.272886000     23.191121000     22.396464000
C       17.370262000     21.358733000     23.142585000
H       17.563311000     20.747894000     22.237019000
C       14.555978000     18.792291000     24.644864000
C       14.123287000     18.827344000     25.985832000
H       14.841430000     18.993172000     26.802017000
C       12.764202000     18.626035000     26.300072000
H       12.438854000     18.631209000     27.352609000
C       11.829677000     18.418402000     25.273661000
H       10.767095000     18.258311000     25.515962000
C       12.254243000     18.399005000     23.928643000
H       11.513439000     18.217871000     23.135380000
C       13.614242000     18.566571000     23.603822000
P       14.337251000     18.412542000     21.875194000
C       13.612571000     19.935780000     20.985113000
H       14.029485000     19.813656000     19.958774000
C       12.089985000     20.055080000     20.894443000
H       11.639195000     20.222630000     21.894870000
H       11.608518000     19.160749000     20.449283000
H       11.804429000     20.924526000     20.260985000
C       14.246844000     21.189504000     21.593569000
H       13.960163000     22.100313000     21.023547000
H       15.349718000     21.105826000     21.594309000
H       13.924879000     21.336661000     22.646899000
C       13.282835000     17.021571000     21.143398000
H       12.219020000     17.334687000     21.220959000
C       13.460207000     15.713631000     21.917638000
H       12.791063000     14.924303000     21.510582000
H       13.225888000     15.836036000     22.995220000
H       14.509063000     15.360396000     21.848806000
C       13.652893000     16.856507000     19.664593000
H       14.744410000     16.671948000     19.565255000
H       13.413782000     17.759467000     19.065741000
H       13.108462000     16.000773000     19.209326000
H       15.904294000     16.779909000     22.516504000
H       16.295065000     19.480288000     20.076410000
