# Supplementary material for: Mechanism of Nitrogen Reduction to Ammonia in a Diiron Model of Nitrogenase
Source: Inorg Chem. 2023 Aug 31;62(36):14715–26. doi: 10.1021/acs.inorgchem.3c02089 (PMC10498488; doi:10.1021/acs.inorgchem.3c02089)
Supplement: Supplementary file 2 — ic3c02089_si_002.zip [file ic3c02089_si_002.zip › FP11'.xyz]

155
Fe2C60P6NH86
N       16.381985000     17.535701000     19.590674000
Fe      15.940365000     18.401435000     21.374048000
P       15.677044000     19.561457000     23.162727000
C       16.111880000     18.575371000     24.687186000
C       15.995734000     19.024072000     26.019163000
H       15.629460000     20.038844000     26.233891000
C       16.384211000     18.192571000     27.081362000
H       16.285990000     18.545625000     28.119773000
C       16.912793000     16.915064000     26.815846000
H       17.222410000     16.262023000     27.646734000
C       17.064367000     16.480419000     25.489402000
H       17.501019000     15.488532000     25.293674000
C       16.666586000     17.308117000     24.418322000
P       16.918869000     16.878906000     22.621208000
C       18.764641000     16.428868000     22.726937000
H       18.870271000     15.655864000     23.519377000
C       19.559400000     17.673268000     23.120648000
H       19.303353000     18.019020000     24.142555000
H       20.651806000     17.473599000     23.097068000
H       19.350001000     18.504605000     22.417680000
C       19.224410000     15.847137000     21.391524000
H       18.757993000     14.864969000     21.179289000
H       18.966133000     16.548071000     20.570354000
H       20.324569000     15.699289000     21.375822000
C       16.156125000     15.126142000     22.571709000
H       16.909788000     14.455598000     23.040638000
C       15.903556000     14.656468000     21.132556000
H       16.824436000     14.625007000     20.516879000
H       15.477809000     13.630444000     21.132272000
H       15.181843000     15.326417000     20.623876000
C       14.856241000     15.055510000     23.384127000
H       15.025688000     15.173486000     24.471133000
H       14.149998000     15.850491000     23.066502000
H       14.354158000     14.077127000     23.224109000
C       16.468454000     21.170021000     23.655911000
C       15.808013000     22.407689000     23.515255000
H       14.785523000     22.439437000     23.112884000
C       16.443226000     23.602265000     23.894241000
H       15.912514000     24.560999000     23.783674000
C       17.747702000     23.574367000     24.417111000
H       18.242466000     24.509574000     24.722004000
C       18.419705000     22.344477000     24.543957000
H       19.444215000     22.313842000     24.946791000
C       17.786520000     21.153016000     24.159887000
H       18.316550000     20.193552000     24.258115000
C       13.872975000     19.999255000     23.380460000
C       13.278277000     20.498950000     24.556268000
H       13.885450000     20.691191000     25.451968000
C       11.899826000     20.765971000     24.595581000
H       11.440911000     21.146386000     25.521412000
C       11.110023000     20.543781000     23.453906000
H       10.027554000     20.743827000     23.482190000
C       11.701434000     20.063693000     22.273128000
H       11.066408000     19.886471000     21.392627000
C       13.084970000     19.791587000     22.224447000
P       13.999249000     19.161760000     20.724658000
C       13.861639000     20.622442000     19.526783000
H       14.513520000     20.264787000     18.700843000
C       12.473394000     20.972844000     18.990425000
H       11.794990000     21.303438000     19.803876000
H       11.988489000     20.137065000     18.450658000
H       12.544791000     21.822112000     18.276564000
C       14.544262000     21.837788000     20.150312000
H       14.719894000     22.624231000     19.386099000
H       15.524483000     21.559102000     20.575126000
H       13.920942000     22.279446000     20.956187000
C       12.703565000     17.967028000     20.033932000
H       11.795429000     18.593636000     19.910116000
C       12.369388000     16.838358000     21.011470000
H       11.504309000     16.250123000     20.636484000
H       12.108813000     17.217089000     22.020025000
H       13.225515000     16.145465000     21.125808000
C       13.085105000     17.418548000     18.654901000
H       13.902583000     16.672194000     18.725509000
H       13.401401000     18.208563000     17.949308000
H       12.219641000     16.895377000     18.196301000
Fe      17.660092000     18.919112000     19.000876000
P       16.839504000     19.506785000     17.058233000
C       17.974763000     18.828526000     15.720957000
C       17.805444000     19.149280000     14.359556000
H       16.956749000     19.777241000     14.047940000
C       18.712453000     18.682663000     13.395782000
H       18.579929000     18.949594000     12.335527000
C       19.787521000     17.871173000     13.795381000
H       20.506098000     17.495438000     13.050139000
C       19.944001000     17.523389000     15.148197000
H       20.777893000     16.868891000     15.424799000
C       19.050755000     18.001449000     16.131664000
C       17.035684000     21.344634000     16.776736000
C       16.442211000     22.119805000     15.759495000
H       15.781408000     21.651809000     15.015019000
C       16.679673000     23.503414000     15.692543000
H       16.195737000     24.104380000     14.906487000
C       17.537303000     24.116423000     16.623552000
H       17.724679000     25.200608000     16.573545000
C       18.175525000     23.337640000     17.604554000
H       18.883945000     23.818520000     18.296529000
C       17.923624000     21.954738000     17.690845000
C       15.213027000     19.174411000     16.209449000
C       14.125838000     20.078416000     16.260076000
H       14.252184000     21.064252000     16.726676000
C       12.879941000     19.747130000     15.703233000
H       12.057053000     20.477510000     15.744222000
C       12.681387000     18.494973000     15.095649000
H       11.702357000     18.233824000     14.665224000
C       13.751173000     17.583902000     15.039258000
H       13.617162000     16.602045000     14.558150000
C       14.999677000     17.924155000     15.581434000
H       15.830992000     17.212432000     15.500823000
P       19.035966000     17.542433000     17.951233000
C       18.494357000     15.708534000     17.777612000
H       18.332351000     15.418653000     18.839433000
C       17.161366000     15.593083000     17.037935000
H       17.299808000     15.758643000     15.949442000
H       16.417423000     16.324540000     17.401985000
H       16.730487000     14.577116000     17.165802000
C       19.512936000     14.736904000     17.171915000
H       19.102502000     13.703707000     17.193025000
H       20.475839000     14.707357000     17.717966000
H       19.722602000     14.976533000     16.109384000
C       20.831922000     17.240241000     18.597609000
H       20.724340000     16.208382000     18.989817000
C       21.149175000     18.127565000     19.806410000
H       21.918705000     17.641618000     20.442461000
H       20.251773000     18.316715000     20.422940000
H       21.555952000     19.109059000     19.501540000
C       22.002179000     17.235417000     17.608871000
H       22.080774000     18.185875000     17.041237000
H       21.946778000     16.405528000     16.879232000
H       22.956143000     17.109712000     18.165762000
P       18.850192000     20.757776000     18.780902000
C       19.248479000     21.846396000     20.279533000
H       19.940074000     22.639762000     19.927138000
C       19.918140000     21.026482000     21.383034000
H       20.141904000     21.668348000     22.259730000
H       20.858700000     20.537701000     21.067991000
H       19.216080000     20.235371000     21.716178000
C       17.975883000     22.481294000     20.836001000
H       17.290835000     21.678839000     21.166302000
H       17.443740000     23.113276000     20.100679000
H       18.214703000     23.104889000     21.720695000
C       20.516832000     20.769917000     17.771840000
H       20.769166000     19.693082000     17.766555000
C       20.375521000     21.202069000     16.306676000
H       20.225375000     22.296607000     16.215124000
H       19.538159000     20.706107000     15.786777000
H       21.305835000     20.943531000     15.755477000
C       21.677029000     21.537908000     18.414076000
H       22.607327000     21.365191000     17.830164000
H       21.887784000     21.235238000     19.457600000
H       21.493385000     22.632553000     18.410426000
H       14.859122000     17.416178000     21.877872000
H       17.236603000     19.680581000     20.441981000
H       15.587005000     17.475062000     18.946755000
H       16.747161000     16.580091000     19.654572000
