# Supplementary material for: Mechanism of Nitrogen Reduction to Ammonia in a Diiron Model of Nitrogenase
Source: Inorg Chem. 2023 Aug 31;62(36):14715–26. doi: 10.1021/acs.inorgchem.3c02089 (PMC10498488; doi:10.1021/acs.inorgchem.3c02089)
Supplement: Supplementary file 2 — ic3c02089_si_002.zip [file ic3c02089_si_002.zip › FP11'_H.xyz]

79
FeC30P3NH44
N       16.961593000     18.704747000     20.357960000
Fe      16.477433000     18.182184000     22.040723000
P       16.302556000     18.958857000     23.986296000
C       17.541961000     18.236684000     25.163777000
C       17.668473000     18.536726000     26.534456000
H       16.987096000     19.254931000     27.016133000
C       18.691178000     17.940800000     27.292200000
H       18.783457000     18.169295000     28.365326000
C       19.603049000     17.064259000     26.676055000
H       20.406297000     16.599091000     27.268432000
C       19.502089000     16.794596000     25.300080000
H       20.235050000     16.122886000     24.825445000
C       18.474058000     17.379672000     24.534188000
P       18.274498000     17.150483000     22.689414000
C       20.043370000     17.577537000     22.145205000
H       20.727219000     17.057004000     22.851683000
C       20.232213000     19.091388000     22.285561000
H       20.011555000     19.443084000     23.313998000
H       21.276831000     19.384202000     22.045226000
H       19.554546000     19.631807000     21.592398000
C       20.362840000     17.097484000     20.724077000
H       20.350112000     15.993080000     20.638227000
H       19.648823000     17.504697000     19.978269000
H       21.378396000     17.436745000     20.425719000
C       18.239167000     15.264224000     22.508077000
H       19.288850000     14.915348000     22.632410000
C       17.735673000     14.905135000     21.103271000
H       18.328025000     15.379734000     20.297804000
H       17.764263000     13.805350000     20.946589000
H       16.689254000     15.251626000     20.977975000
C       17.359082000     14.608320000     23.578041000
H       17.755793000     14.749466000     24.602078000
H       16.332679000     15.031536000     23.549045000
H       17.279459000     13.515554000     23.393660000
C       16.557834000     20.775174000     24.281353000
C       15.917580000     21.509010000     25.300330000
H       15.207710000     21.015211000     25.980340000
C       16.166939000     22.885982000     25.443155000
H       15.658217000     23.452756000     26.238778000
C       17.056174000     23.538279000     24.571580000
H       17.247731000     24.616826000     24.683889000
C       17.693063000     22.810049000     23.549459000
H       18.382803000     23.317574000     22.856756000
C       17.438851000     21.438027000     23.402767000
H       17.898888000     20.857496000     22.587244000
C       14.594505000     18.670685000     24.657641000
C       14.196398000     18.583518000     26.004488000
H       14.931556000     18.692585000     26.815027000
C       12.849776000     18.331043000     26.326370000
H       12.545764000     18.249983000     27.381512000
C       11.899236000     18.176205000     25.303862000
H       10.846265000     17.974395000     25.554557000
C       12.293255000     18.258931000     23.955158000
H       11.542272000     18.106728000     23.166066000
C       13.640528000     18.495124000     23.620962000
P       14.338670000     18.491049000     21.889185000
C       13.636195000     20.070690000     21.113480000
H       13.908725000     19.953418000     20.040386000
C       12.119506000     20.255366000     21.215958000
H       11.805871000     20.434987000     22.265072000
H       11.551851000     19.382210000     20.835142000
H       11.797285000     21.138173000     20.622303000
C       14.401043000     21.277039000     21.667038000
H       14.077488000     22.213054000     21.163467000
H       15.491894000     21.157191000     21.521953000
H       14.225660000     21.403895000     22.755836000
C       13.332186000     17.143784000     21.037122000
H       12.261075000     17.428019000     21.126841000
C       13.543152000     15.788226000     21.718516000
H       12.871001000     15.023180000     21.274453000
H       13.337705000     15.830576000     22.807240000
H       14.589552000     15.446451000     21.591366000
C       13.716035000     17.092707000     19.552412000
H       14.809772000     16.934557000     19.440651000
H       13.453124000     18.024759000     19.011546000
H       13.191449000     16.256962000     19.042364000
H       15.926158000     16.939577000     22.713731000
H       16.347006000     19.104162000     19.634843000
H       17.895511000     18.624097000     19.934751000
