# Supplementary material for: Mechanism of Nitrogen Reduction to Ammonia in a Diiron Model of Nitrogenase
Source: Inorg Chem. 2023 Aug 31;62(36):14715–26. doi: 10.1021/acs.inorgchem.3c02089 (PMC10498488; doi:10.1021/acs.inorgchem.3c02089)
Supplement: Supplementary file 2 — ic3c02089_si_002.zip [file ic3c02089_si_002.zip › FP111'_H.xyz]

80
FeC30P3NH45
N       16.848972000     18.136490000     20.041417000
Fe      16.507363000     18.258475000     22.047537000
P       16.305611000     18.913304000     24.057600000
C       17.582093000     18.209825000     25.183521000
C       17.701285000     18.480497000     26.561058000
H       16.985186000     19.147106000     27.065197000
C       18.761762000     17.919124000     27.289819000
H       18.855123000     18.124060000     28.367163000
C       19.711561000     17.107151000     26.641596000
H       20.543752000     16.670327000     27.214486000
C       19.613441000     16.866135000     25.261381000
H       20.374147000     16.243531000     24.764880000
C       18.550049000     17.421624000     24.521998000
P       18.345830000     17.228005000     22.683264000
C       20.094509000     17.666848000     22.111160000
H       20.781075000     17.067400000     22.748061000
C       20.343124000     19.155481000     22.373821000
H       20.209977000     19.417703000     23.442753000
H       21.380195000     19.432492000     22.090323000
H       19.655327000     19.788563000     21.773050000
C       20.352759000     17.300459000     20.645769000
H       20.272307000     16.212257000     20.457627000
H       19.661070000     17.826228000     19.954848000
H       21.381495000     17.604630000     20.358642000
C       18.280367000     15.346543000     22.477988000
H       19.330339000     14.995746000     22.588741000
C       17.759935000     14.969554000     21.083966000
H       18.331389000     15.443741000     20.261210000
H       17.827858000     13.872053000     20.932948000
H       16.693105000     15.256032000     20.976709000
C       17.414977000     14.699311000     23.566087000
H       17.827761000     14.846049000     24.582365000
H       16.385405000     15.115383000     23.554048000
H       17.336703000     13.606284000     23.387662000
C       16.469903000     20.728006000     24.360598000
C       15.478242000     21.495719000     25.004855000
H       14.571091000     21.013741000     25.397399000
C       15.640189000     22.885823000     25.137287000
H       14.861664000     23.477947000     25.642548000
C       16.785127000     23.518217000     24.623702000
H       16.906001000     24.607659000     24.724673000
C       17.776833000     22.755327000     23.979926000
H       18.676592000     23.244606000     23.576156000
C       17.619824000     21.367891000     23.849068000
H       18.394036000     20.772333000     23.343405000
C       14.614323000     18.556911000     24.691775000
C       14.226403000     18.390317000     26.032969000
H       14.973483000     18.408590000     26.839350000
C       12.870509000     18.191679000     26.345794000
H       12.566447000     18.049733000     27.393974000
C       11.906782000     18.175890000     25.322849000
H       10.844728000     18.024201000     25.568716000
C       12.293854000     18.334920000     23.980752000
H       11.527357000     18.290815000     23.194156000
C       13.651710000     18.515670000     23.652080000
P       14.335419000     18.568872000     21.920422000
C       13.692608000     20.156029000     21.125823000
H       13.764067000     19.920768000     20.040090000
C       12.242604000     20.519844000     21.452267000
H       12.119522000     20.766761000     22.526526000
H       11.529811000     19.708816000     21.200500000
H       11.935442000     21.414116000     20.869238000
C       14.662307000     21.305416000     21.424347000
H       14.389719000     22.205522000     20.834661000
H       15.709025000     21.037450000     21.169157000
H       14.646131000     21.587451000     22.495675000
C       13.299977000     17.230877000     21.085835000
H       12.245962000     17.564445000     21.207525000
C       13.477630000     15.878602000     21.784770000
H       12.764664000     15.136063000     21.369274000
H       13.303404000     15.939066000     22.877134000
H       14.502780000     15.486433000     21.627353000
C       13.602942000     17.122581000     19.586717000
H       14.608934000     16.690698000     19.408590000
H       13.536119000     18.094330000     19.056591000
H       12.873449000     16.441228000     19.101406000
H       15.978353000     16.969386000     22.521788000
H       16.056412000     18.303799000     19.407037000
H       17.260385000     17.241763000     19.739909000
H       17.550583000     18.854519000     19.793773000
