# Supplementary material for: Mechanism of Nitrogen Reduction to Ammonia in a Diiron Model of Nitrogenase
Source: Inorg Chem. 2023 Aug 31;62(36):14715–26. doi: 10.1021/acs.inorgchem.3c02089 (PMC10498488; doi:10.1021/acs.inorgchem.3c02089)
Supplement: Supplementary file 2 — ic3c02089_si_002.zip [file ic3c02089_si_002.zip › GP11'_H.xyz]

79
FeC30P3NH44
N       17.031285000     19.035163000     20.412233000
Fe      16.468868000     18.144980000     21.988284000
P       16.343766000     19.003902000     23.935646000
C       17.594813000     18.224084000     25.082912000
C       17.742010000     18.508203000     26.456600000
H       17.063634000     19.223808000     26.947085000
C       18.788014000     17.918692000     27.194704000
H       18.897011000     18.139672000     28.268806000
C       19.701021000     17.061565000     26.556013000
H       20.525548000     16.607691000     27.129278000
C       19.569746000     16.792470000     25.178906000
H       20.302165000     16.136232000     24.680806000
C       18.513469000     17.365121000     24.439379000
P       18.247888000     17.116897000     22.604912000
C       20.000013000     17.556186000     21.989510000
H       20.740629000     16.963188000     22.572344000
C       20.225327000     19.048147000     22.259505000
H       20.237352000     19.265898000     23.347169000
H       21.193118000     19.394193000     21.834580000
H       19.406766000     19.651746000     21.812220000
C       20.154273000     17.219568000     20.500155000
H       20.173568000     16.125891000     20.321302000
H       19.317171000     17.643512000     19.905475000
H       21.105111000     17.633929000     20.097415000
C       18.273665000     15.211008000     22.488998000
H       19.333551000     14.886033000     22.591939000
C       17.728544000     14.778897000     21.121946000
H       18.312179000     15.190343000     20.275880000
H       17.725110000     13.670448000     21.026761000
H       16.687702000     15.148797000     21.005963000
C       17.433088000     14.587296000     23.609100000
H       17.875902000     14.744786000     24.611753000
H       16.418932000     15.041755000     23.610987000
H       17.318490000     13.492062000     23.454831000
C       16.579344000     20.770973000     24.451996000
C       15.513520000     21.662274000     24.757715000
H       14.497837000     21.261251000     24.898492000
C       15.735837000     23.039552000     24.901474000
H       14.888946000     23.701237000     25.149740000
C       17.030352000     23.582733000     24.747836000
H       17.203044000     24.664325000     24.861441000
C       18.101185000     22.709079000     24.445101000
H       19.122128000     23.110025000     24.329206000
C       17.877805000     21.336215000     24.293262000
H       18.718690000     20.669009000     24.044939000
C       14.635909000     18.699661000     24.624250000
C       14.257768000     18.682036000     25.980375000
H       15.007102000     18.858524000     26.766189000
C       12.914512000     18.447515000     26.340859000
H       12.627148000     18.417609000     27.404256000
C       11.944552000     18.259871000     25.342787000
H       10.893092000     18.082057000     25.620333000
C       12.315229000     18.291363000     23.982446000
H       11.545108000     18.137552000     23.211582000
C       13.662204000     18.490452000     23.613987000
P       14.337872000     18.411337000     21.869828000
C       13.614633000     19.963120000     21.030648000
H       13.820051000     19.758548000     19.954878000
C       12.115057000     20.217513000     21.202293000
H       11.867769000     20.454429000     22.258140000
H       11.493490000     19.350961000     20.895893000
H       11.788185000     21.085390000     20.586761000
C       14.453213000     21.175071000     21.449043000
H       14.217853000     22.062183000     20.820487000
H       15.535688000     20.945443000     21.367992000
H       14.260098000     21.453446000     22.504882000
C       13.250951000     17.057139000     21.103299000
H       12.191154000     17.389075000     21.167094000
C       13.402637000     15.734225000     21.858697000
H       12.739613000     14.954086000     21.424833000
H       13.150282000     15.835724000     22.933830000
H       14.451212000     15.377236000     21.802099000
C       13.641160000     16.897847000     19.628651000
H       14.731179000     16.696578000     19.545875000
H       13.426526000     17.807920000     19.031699000
H       13.091643000     16.054077000     19.157305000
H       15.891085000     16.824227000     22.510299000
H       16.457104000     19.718596000     19.898638000
H       18.010702000     19.278598000     20.211916000
