# Supplementary material for: Mechanism of Nitrogen Reduction to Ammonia in a Diiron Model of Nitrogenase
Source: Inorg Chem. 2023 Aug 31;62(36):14715–26. doi: 10.1021/acs.inorgchem.3c02089 (PMC10498488; doi:10.1021/acs.inorgchem.3c02089)
Supplement: Supplementary file 2 — ic3c02089_si_002.zip [file ic3c02089_si_002.zip › GP111'_H.xyz]

80
FeC30P3NH45
N       17.153149000     19.606272000     20.653707000
Fe      16.480185000     18.167892000     21.972739000
P       16.363528000     19.047950000     23.902638000
C       17.594980000     18.268116000     25.064259000
C       17.766591000     18.592525000     26.425298000
H       17.132741000     19.360475000     26.895847000
C       18.769842000     17.962088000     27.182382000
H       18.898083000     18.215751000     28.246464000
C       19.616081000     17.016410000     26.575252000
H       20.404678000     16.522819000     27.164855000
C       19.467726000     16.713361000     25.209899000
H       20.150539000     15.986834000     24.740982000
C       18.461851000     17.338072000     24.444605000
P       18.243061000     17.089515000     22.598328000
C       20.042095000     17.450212000     22.067019000
H       20.701145000     16.787183000     22.670040000
C       20.387462000     18.907457000     22.387747000
H       20.256152000     19.136923000     23.464564000
H       21.443550000     19.130575000     22.122846000
H       19.748421000     19.608408000     21.811691000
C       20.261267000     17.138260000     20.582613000
H       20.188871000     16.054596000     20.364603000
H       19.516935000     17.658706000     19.941647000
H       21.270022000     17.472046000     20.255396000
C       18.204266000     15.189105000     22.468954000
H       19.251062000     14.833953000     22.597610000
C       17.690594000     14.783003000     21.081234000
H       18.299730000     15.199104000     20.255346000
H       17.682477000     13.676719000     20.971290000
H       16.653370000     15.154906000     20.941704000
C       17.321020000     14.574217000     23.560484000
H       17.734006000     14.722356000     24.576993000
H       16.308358000     15.030254000     23.536169000
H       17.204680000     13.481004000     23.397720000
C       16.633360000     20.839161000     24.310096000
C       15.640635000     21.714103000     24.806411000
H       14.662659000     21.313080000     25.112003000
C       15.888785000     23.093370000     24.913198000
H       15.102655000     23.758388000     25.305563000
C       17.132654000     23.626431000     24.529575000
H       17.324409000     24.707317000     24.614803000
C       18.131099000     22.764191000     24.034234000
H       19.110695000     23.168763000     23.733092000
C       17.880091000     21.389163000     23.920570000
H       18.658007000     20.718190000     23.522865000
C       14.663028000     18.744003000     24.602976000
C       14.291127000     18.760960000     25.960606000
H       15.036236000     18.988109000     26.737260000
C       12.963401000     18.485550000     26.337447000
H       12.682934000     18.488504000     27.402497000
C       11.999536000     18.205655000     25.354294000
H       10.960234000     17.986583000     25.645442000
C       12.363196000     18.193860000     23.994312000
H       11.601777000     17.955387000     23.236217000
C       13.693170000     18.452624000     23.607524000
P       14.333836000     18.382869000     21.849924000
C       13.553721000     19.938268000     21.065529000
H       13.959848000     19.908805000     20.027929000
C       12.025170000     19.986876000     20.988986000
H       11.570731000     20.003864000     22.001726000
H       11.590934000     19.130552000     20.435307000
H       11.692929000     20.912184000     20.469018000
C       14.108914000     21.183832000     21.764132000
H       13.833536000     22.106346000     21.209088000
H       15.211383000     21.156211000     21.862928000
H       13.697606000     21.278564000     22.789961000
C       13.273008000     17.007836000     21.101248000
H       12.208370000     17.291446000     21.246155000
C       13.521182000     15.668824000     21.800794000
H       12.835429000     14.889638000     21.403479000
H       13.360365000     15.735581000     22.895893000
H       14.563652000     15.329004000     21.638762000
C       13.568033000     16.919458000     19.598905000
H       14.649534000     16.724346000     19.428694000
H       13.306659000     17.851276000     19.056512000
H       12.994967000     16.091081000     19.129810000
H       15.921086000     16.865957000     22.528918000
H       16.427706000     20.017203000     20.049782000
H       17.899170000     19.293735000     20.017102000
H       17.553218000     20.395029000     21.182641000
