# Supplementary material for: Mechanism of Nitrogen Reduction to Ammonia in a Diiron Model of Nitrogenase
Source: Inorg Chem. 2023 Aug 31;62(36):14715–26. doi: 10.1021/acs.inorgchem.3c02089 (PMC10498488; doi:10.1021/acs.inorgchem.3c02089)
Supplement: Supplementary file 2 — ic3c02089_si_002.zip [file ic3c02089_si_002.zip › N2-Fe-(PR3)3 half-complex.xyz]

78
FeC30P3N2H42
Fe      16.505794000     18.103175000     21.867101000
P       16.389447000     19.015970000     23.822361000
C       17.623729000     18.228496000     24.962153000
C       17.817948000     18.582403000     26.312738000
H       17.206312000     19.375031000     26.771027000
C       18.815890000     17.948021000     27.070414000
H       18.964096000     18.225507000     28.125485000
C       19.633288000     16.968253000     26.476832000
H       20.418148000     16.472695000     27.068987000
C       19.464415000     16.635688000     25.122414000
H       20.126634000     15.885389000     24.662511000
C       18.464554000     17.266085000     24.354062000
P       18.263836000     16.994704000     22.519282000
C       20.008681000     17.433823000     21.939961000
H       20.699398000     16.773092000     22.510120000
C       20.316129000     18.894826000     22.285034000
H       20.192404000     19.105006000     23.366234000
H       21.365004000     19.140816000     22.014723000
H       19.656823000     19.582670000     21.717634000
C       20.185545000     17.167188000     20.440500000
H       20.124101000     16.089668000     20.191368000
H       19.420189000     17.704956000     19.842622000
H       21.182653000     17.524049000     20.104342000
C       18.212178000     15.111192000     22.355090000
H       19.261273000     14.754338000     22.455560000
C       17.673203000     14.743502000     20.965421000
H       18.263838000     15.186232000     20.140598000
H       17.670692000     13.641326000     20.827310000
H       16.630090000     15.107738000     20.854388000
C       17.348037000     14.477223000     23.450599000
H       17.772457000     14.614890000     24.463711000
H       16.328188000     14.917307000     23.446445000
H       17.243677000     13.385957000     23.272133000
C       16.638971000     20.808643000     24.179861000
C       15.722012000     21.617351000     24.883335000
H       14.809973000     21.175715000     25.311347000
C       15.961373000     22.994707000     25.032457000
H       15.237048000     23.615771000     25.582535000
C       17.116147000     23.578056000     24.483648000
H       17.300367000     24.657147000     24.601269000
C       18.033208000     22.776855000     23.777494000
H       18.937129000     23.226739000     23.337939000
C       17.792109000     21.404399000     23.620239000
H       18.496108000     20.781253000     23.049916000
C       14.697403000     18.674719000     24.502248000
C       14.332615000     18.658231000     25.861660000
H       15.085163000     18.839857000     26.642920000
C       13.001484000     18.399026000     26.233002000
H       12.724264000     18.379395000     27.298275000
C       12.029867000     18.163053000     25.245577000
H       10.987154000     17.958957000     25.534059000
C       12.389085000     18.170651000     23.885976000
H       11.623224000     17.956846000     23.125420000
C       13.722270000     18.416435000     23.502358000
P       14.342648000     18.352305000     21.745221000
C       13.660546000     19.930078000     20.959259000
H       14.065517000     19.873929000     19.924045000
C       12.133887000     20.032494000     20.898450000
H       11.688498000     20.077661000     21.914147000
H       11.664177000     19.188665000     20.355073000
H       11.837419000     20.964838000     20.371530000
C       14.278874000     21.153032000     21.645054000
H       13.983235000     22.082646000     21.113835000
H       15.384156000     21.107176000     21.659700000
H       13.929253000     21.246282000     22.693984000
C       13.294122000     16.993278000     20.975679000
H       12.230520000     17.285855000     21.110112000
C       13.528085000     15.650843000     21.674154000
H       12.840208000     14.880075000     21.266277000
H       13.357370000     15.712767000     22.767866000
H       14.567996000     15.301322000     21.517575000
C       13.610447000     16.915761000     19.476492000
H       14.691853000     16.715758000     19.315060000
H       13.357748000     17.851407000     18.937626000
H       13.038388000     16.092529000     18.998834000
H       15.931641000     16.847002000     22.543949000
N       17.122254000     19.334684000     20.749092000
N       17.489790000     20.115208000     19.989241000
