# Supplementary material for: Mechanism of Nitrogen Reduction to Ammonia in a Diiron Model of Nitrogenase
Source: Inorg Chem. 2023 Aug 31;62(36):14715–26. doi: 10.1021/acs.inorgchem.3c02089 (PMC10498488; doi:10.1021/acs.inorgchem.3c02089)
Supplement: Supplementary file 2 — ic3c02089_si_002.zip [file ic3c02089_si_002.zip › N2-Fe-(PR3)3(+) half-complex.xyz]

78
FeC30P3N2H42
Fe      16.530403000     17.991595000     21.974642000
P       16.400188000     18.927331000     23.886196000
C       17.632533000     18.152547000     25.028739000
C       17.768023000     18.500330000     26.386321000
H       17.143693000     19.289430000     26.830882000
C       18.728955000     17.850689000     27.178346000
H       18.825973000     18.115981000     28.241808000
C       19.572137000     16.874916000     26.616523000
H       20.322931000     16.370122000     27.242818000
C       19.479560000     16.563262000     25.250285000
H       20.172168000     15.830985000     24.807890000
C       18.511776000     17.201691000     24.451630000
P       18.407055000     17.049642000     22.627339000
C       20.132075000     17.480505000     22.046820000
H       20.792203000     16.750992000     22.567826000
C       20.504904000     18.900849000     22.481017000
H       20.359984000     19.063683000     23.567529000
H       21.572355000     19.098638000     22.252844000
H       19.907469000     19.651547000     21.924791000
C       20.274208000     17.292317000     20.531561000
H       20.124547000     16.241879000     20.214143000
H       19.562944000     17.934149000     19.971837000
H       21.298028000     17.583329000     20.217268000
C       18.100234000     15.297343000     22.048475000
H       19.062503000     14.803715000     21.798248000
C       17.276752000     15.538808000     20.764215000
H       17.867389000     15.979470000     19.941070000
H       16.801915000     14.607869000     20.389259000
H       16.391553000     16.219132000     20.976051000
C       17.353377000     14.462093000     23.091470000
H       17.976299000     14.268859000     23.986697000
H       16.423844000     14.969927000     23.424579000
H       17.067518000     13.481583000     22.656965000
C       16.676881000     20.730862000     24.091222000
C       15.737203000     21.580496000     24.711046000
H       14.803485000     21.173753000     25.124311000
C       15.989372000     22.959811000     24.795700000
H       15.251963000     23.616765000     25.281552000
C       17.170580000     23.498823000     24.259074000
H       17.361320000     24.580972000     24.322487000
C       18.108179000     22.653783000     23.637943000
H       19.034511000     23.069390000     23.213284000
C       17.861919000     21.276429000     23.552627000
H       18.593385000     20.620385000     23.062411000
C       14.699802000     18.658627000     24.550583000
C       14.336264000     18.728247000     25.907604000
H       15.091064000     18.909207000     26.684999000
C       12.992023000     18.556903000     26.278729000
H       12.711339000     18.601582000     27.341678000
C       12.012234000     18.325653000     25.298715000
H       10.960336000     18.189928000     25.591810000
C       12.371434000     18.251662000     23.942260000
H       11.596730000     18.044368000     23.189817000
C       13.716920000     18.412746000     23.558609000
P       14.329413000     18.259037000     21.821364000
C       13.689082000     19.779228000     20.922715000
H       14.167369000     19.687985000     19.921883000
C       12.167039000     19.827278000     20.753462000
H       11.652374000     19.899181000     21.733325000
H       11.761151000     18.952201000     20.209340000
H       11.888245000     20.730845000     20.171982000
C       14.218156000     21.048260000     21.600498000
H       13.949352000     21.937515000     20.993825000
H       15.317841000     21.046327000     21.715976000
H       13.769439000     21.184597000     22.605404000
C       13.348551000     16.825599000     21.119774000
H       12.282675000     17.114470000     21.243623000
C       13.593740000     15.535238000     21.908699000
H       12.897887000     14.745320000     21.557886000
H       13.427666000     15.669664000     22.996231000
H       14.623823000     15.156537000     21.765832000
C       13.647101000     16.671756000     19.622473000
H       14.715422000     16.432866000     19.439904000
H       13.404349000     17.585562000     19.044389000
H       13.045570000     15.840777000     19.199982000
H       16.045695000     16.918010000     22.936536000
N       17.096063000     19.277451000     20.854627000
N       17.453811000     20.105313000     20.160677000
