# Supplementary material for: Mechanism of Nitrogen Reduction to Ammonia in a Diiron Model of Nitrogenase
Source: Inorg Chem. 2023 Aug 31;62(36):14715–26. doi: 10.1021/acs.inorgchem.3c02089 (PMC10498488; doi:10.1021/acs.inorgchem.3c02089)
Supplement: Supplementary file 2 — ic3c02089_si_002.zip [file ic3c02089_si_002.zip › N2-Fe-(PR3)3(2+) half-complex.xyz]

78
FeC30P3N2H42
Fe      16.553901000     18.298202000     21.865969000
P       16.421117000     19.052984000     23.907532000
C       17.673985000     18.223103000     24.948839000
C       17.910739000     18.596790000     26.286399000
H       17.361166000     19.431749000     26.744914000
C       18.880742000     17.906223000     27.028624000
H       19.065519000     18.189078000     28.075388000
C       19.624511000     16.868256000     26.437478000
H       20.386955000     16.335896000     27.024963000
C       19.419378000     16.522582000     25.092643000
H       20.031998000     15.734133000     24.630795000
C       18.439580000     17.202514000     24.343613000
P       18.224459000     16.951322000     22.548313000
C       19.894621000     17.434062000     21.827010000
H       20.562879000     16.661506000     22.270903000
C       20.341926000     18.813886000     22.313074000
H       20.313324000     18.909479000     23.415856000
H       21.390928000     18.982178000     21.995641000
H       19.740624000     19.627904000     21.862921000
C       19.920120000     17.311984000     20.300290000
H       19.776680000     16.271192000     19.955624000
H       19.153707000     17.953015000     19.816131000
H       20.909329000     17.646689000     19.927051000
C       18.001796000     15.126311000     22.247027000
H       19.030696000     14.705001000     22.271134000
C       17.393107000     14.892970000     20.857148000
H       17.974742000     15.357451000     20.038968000
H       17.338112000     13.804921000     20.652592000
H       16.358903000     15.285027000     20.802693000
C       17.163757000     14.499569000     23.368308000
H       17.702049000     14.478530000     24.334146000
H       16.209506000     15.042461000     23.531495000
H       16.907891000     13.455362000     23.097321000
C       16.689125000     20.829049000     24.166979000
C       15.647700000     21.687079000     24.582186000
H       14.644230000     21.291006000     24.791539000
C       15.903284000     23.057679000     24.737569000
H       15.094513000     23.725727000     25.068682000
C       17.183484000     23.573456000     24.471595000
H       17.375794000     24.650576000     24.588126000
C       18.222720000     22.716569000     24.062159000
H       19.227334000     23.117429000     23.862427000
C       17.980238000     21.346094000     23.911268000
H       18.796749000     20.677731000     23.602554000
C       14.740386000     18.688007000     24.541700000
C       14.403898000     18.736526000     25.906674000
H       15.165964000     18.938048000     26.672187000
C       13.071255000     18.522777000     26.294634000
H       12.806897000     18.554405000     27.361795000
C       12.080867000     18.266803000     25.330614000
H       11.039433000     18.099711000     25.642477000
C       12.412795000     18.211055000     23.967195000
H       11.631618000     17.988337000     23.225980000
C       13.746782000     18.420661000     23.568059000
P       14.309204000     18.334639000     21.834164000
C       13.667402000     19.853733000     20.925422000
H       14.228753000     19.832129000     19.965708000
C       12.163580000     19.757076000     20.638198000
H       11.568352000     19.692616000     21.571250000
H       11.898741000     18.903557000     19.986061000
H       11.848830000     20.681689000     20.111616000
C       14.018013000     21.131034000     21.691404000
H       13.708463000     22.011106000     21.092798000
H       15.099362000     21.242024000     21.891686000
H       13.479329000     21.179125000     22.658199000
C       13.503133000     16.857357000     21.046035000
H       12.423887000     17.117771000     21.010453000
C       13.666649000     15.587280000     21.882418000
H       13.094442000     14.764211000     21.408557000
H       13.288592000     15.707248000     22.916300000
H       14.721911000     15.258554000     21.939666000
C       14.038270000     16.726588000     19.612535000
H       15.136398000     16.560894000     19.596090000
H       13.824535000     17.622076000     18.996094000
H       13.567491000     15.856335000     19.112898000
H       15.978125000     17.050248000     22.490661000
N       17.192533000     19.845381000     21.024288000
N       17.544445000     20.772894000     20.493251000
