# Supplementary material for: Mechanism of Nitrogen Reduction to Ammonia in a Diiron Model of Nitrogenase
Source: Inorg Chem. 2023 Aug 31;62(36):14715–26. doi: 10.1021/acs.inorgchem.3c02089 (PMC10498488; doi:10.1021/acs.inorgchem.3c02089)
Supplement: Supplementary file 2 — ic3c02089_si_002.zip [file ic3c02089_si_002.zip › Starting Structure B3LYP Opt.xyz]

154
Fe2C60P6N2H84
N       16.676956000     18.467902000     20.645646000
N       17.370393000     18.769557000     19.800843000
Fe      15.400769000     17.763183000     21.810609000
P       15.178885000     19.162402000     23.479466000
C       15.848816000     18.445107000     25.053920000
C       15.866844000     19.105509000     26.292742000
H       15.462546000     20.116023000     26.383861000
C       16.432296000     18.486833000     27.410103000
H       16.440708000     19.002991000     28.373771000
C       16.999863000     17.211646000     27.290962000
H       17.449991000     16.729466000     28.162733000
C       17.010516000     16.564188000     26.052870000
H       17.481625000     15.581376000     25.967899000
C       16.441446000     17.176888000     24.925628000
P       16.452678000     16.434241000     23.218107000
C       18.278102000     16.050770000     23.003109000
H       18.544021000     15.275213000     23.743247000
C       19.109203000     17.313116000     23.260229000
H       18.995967000     17.695464000     24.284830000
H       20.179482000     17.102505000     23.095422000
H       18.818761000     18.110808000     22.557160000
C       18.559383000     15.537494000     21.589865000
H       17.950717000     14.667670000     21.311884000
H       18.359060000     16.332487000     20.858790000
H       19.618878000     15.249795000     21.500416000
C       15.638407000     14.785030000     23.620668000
H       16.203364000     14.353616000     24.464670000
C       15.660160000     13.795315000     22.454854000
H       16.669746000     13.406352000     22.257838000
H       15.015609000     12.928888000     22.681728000
H       15.286795000     14.271028000     21.533524000
C       14.202423000     15.065306000     24.076979000
H       14.164474000     15.752930000     24.935915000
H       13.618282000     15.520680000     23.263271000
H       13.701988000     14.127402000     24.372288000
C       15.870940000     20.870550000     23.640280000
C       15.121055000     22.011653000     23.956945000
H       14.043380000     21.935588000     24.112272000
C       15.745964000     23.258707000     24.077379000
H       15.149013000     24.141051000     24.323485000
C       17.126181000     23.374897000     23.892096000
H       17.614558000     24.347691000     23.992594000
C       17.879798000     22.239355000     23.570904000
H       18.957060000     22.323353000     23.415859000
C       17.254754000     20.999891000     23.432917000
H       17.841071000     20.118046000     23.163108000
C       13.355609000     19.402546000     23.732969000
C       12.735276000     19.755326000     24.939415000
H       13.331042000     19.930386000     25.836605000
C       11.343138000     19.872378000     25.011950000
H       10.867559000     20.133728000     25.960794000
C       10.563931000     19.649814000     23.872826000
H        9.475467000     19.737102000     23.926654000
C       11.175536000     19.302865000     22.663341000
H       10.552593000     19.118734000     21.785792000
C       12.569118000     19.165362000     22.580673000
P       13.488351000     18.613873000     21.058451000
C       13.505482000     20.139767000     19.962325000
H       13.923096000     19.739946000     19.025492000
C       12.133277000     20.750066000     19.676551000
H       11.662502000     21.127241000     20.598711000
H       11.438639000     20.039621000     19.204208000
H       12.236242000     21.611203000     18.994502000
C       14.478375000     21.189665000     20.494783000
H       14.573926000     22.019746000     19.774136000
H       15.476914000     20.769679000     20.664244000
H       14.126254000     21.620847000     21.444033000
C       12.264668000     17.504218000     20.177021000
H       11.322842000     18.061826000     20.046816000
C       11.988722000     16.253483000     21.012514000
H       11.244319000     15.613016000     20.509613000
H       11.598198000     16.499382000     22.012277000
H       12.913766000     15.671401000     21.141546000
C       12.822704000     17.139966000     18.797057000
H       13.832643000     16.708017000     18.893742000
H       12.894024000     18.006633000     18.123351000
H       12.174980000     16.393375000     18.306755000
Fe      18.602808000     19.412557000     18.551479000
P       17.556469000     19.757646000     16.629986000
C       18.440599000     18.800471000     15.295720000
C       18.320441000     19.076297000     13.926724000
H       17.642567000     19.858570000     13.580357000
C       19.075974000     18.362727000     12.991483000
H       18.987615000     18.594265000     11.926677000
C       19.949198000     17.359020000     13.423004000
H       20.547166000     16.801671000     12.696933000
C       20.061188000     17.067856000     14.786450000
H       20.748180000     16.281189000     15.105274000
C       19.317016000     17.786293000     15.735307000
C       17.774669000     21.524842000     16.076278000
C       17.060492000     22.126183000     15.028062000
H       16.327839000     21.549163000     14.460005000
C       17.257022000     23.475036000     14.722108000
H       16.694290000     23.936261000     13.906025000
C       18.158560000     24.236791000     15.474142000
H       18.301213000     25.297604000     15.251184000
C       18.871785000     23.642841000     16.519184000
H       19.556495000     24.256005000     17.107724000
C       18.696111000     22.282963000     16.821617000
C       15.776720000     19.527890000     16.154871000
C       14.834618000     20.410238000     16.711475000
H       15.170655000     21.200815000     17.387706000
C       13.479032000     20.301796000     16.396333000
H       12.764132000     21.006585000     16.825365000
C       13.034136000     19.286885000     15.541494000
H       11.971235000     19.195656000     15.303468000
C       13.959179000     18.392456000     14.996837000
H       13.624473000     17.595635000     14.326940000
C       15.320693000     18.517966000     15.294443000
H       16.029410000     17.827808000     14.835099000
P       19.411518000     17.560200000     17.578360000
C       18.367602000     15.995375000     17.826585000
H       18.469833000     15.815784000     18.907774000
C       16.890755000     16.272760000     17.544111000
H       16.720663000     16.448196000     16.471311000
H       16.516905000     17.142235000     18.099082000
H       16.279850000     15.401799000     17.835769000
C       18.835881000     14.750009000     17.071461000
H       18.188535000     13.891508000     17.322840000
H       19.868046000     14.456837000     17.314809000
H       18.774250000     14.894034000     15.980453000
C       21.142108000     16.869229000     17.833615000
H       21.276891000     16.033356000     17.128848000
C       21.282879000     16.328608000     19.258968000
H       22.327845000     16.032532000     19.454203000
H       20.652751000     15.445137000     19.432584000
H       21.001658000     17.094606000     19.999701000
C       22.206146000     17.923193000     17.539331000
H       22.092391000     18.784725000     18.212688000
H       22.150603000     18.289172000     16.504902000
H       23.214938000     17.502221000     17.691080000
P       19.602804000     21.355556000     18.153888000
C       19.469941000     22.550927000     19.592954000
H       19.830661000     23.529833000     19.236300000
C       20.337488000     22.099135000     20.769660000
H       20.330393000     22.864278000     21.563831000
H       21.387722000     21.932453000     20.483461000
H       19.955780000     21.155374000     21.187374000
C       17.999592000     22.683739000     19.998745000
H       17.601586000     21.718716000     20.347370000
H       17.373510000     23.021705000     19.158375000
H       17.884344000     23.408866000     20.820413000
C       21.388628000     21.499309000     17.571505000
H       21.908993000     20.777081000     18.220323000
C       21.474107000     21.003679000     16.124035000
H       21.077983000     21.760254000     15.427814000
H       20.897099000     20.081484000     15.970414000
H       22.521561000     20.805917000     15.842597000
C       22.071170000     22.859022000     17.726388000
H       23.128574000     22.777224000     17.419516000
H       22.062770000     23.229555000     18.761629000
H       21.610660000     23.625499000     17.084672000
H       15.192697000     16.495152000     20.931940000
H       19.676771000     19.297864000     19.664198000
