# Supplementary material for: Mechanism of Nitrogen Reduction to Ammonia in a Diiron Model of Nitrogenase
Source: Inorg Chem. 2023 Aug 31;62(36):14715–26. doi: 10.1021/acs.inorgchem.3c02089 (PMC10498488; doi:10.1021/acs.inorgchem.3c02089)
Supplement: Supplementary file 2 — ic3c02089_si_002.zip [file ic3c02089_si_002.zip › Starting Structure BP86 Opt.xyz]

154
Fe2C60P6N2H84
N       16.699274000     18.561115000     20.658361000
N       17.438261000     18.956101000     19.855351000
Fe      15.499595000     17.779260000     21.752827000
P       15.063127000     19.141920000     23.383403000
C       15.752669000     18.524824000     24.993044000
C       15.642887000     19.186899000     26.232615000
H       15.125400000     20.156396000     26.300682000
C       16.222846000     18.623893000     27.381650000
H       16.131869000     19.138343000     28.350885000
C       16.929440000     17.410147000     27.290141000
H       17.387846000     16.970834000     28.189859000
C       17.072667000     16.769030000     26.047669000
H       17.653308000     15.834941000     25.984553000
C       16.490967000     17.325489000     24.890635000
P       16.705371000     16.634914000     23.167997000
C       18.590669000     16.629994000     23.074517000
H       18.943069000     15.960259000     23.891049000
C       19.120174000     18.050881000     23.311741000
H       18.776882000     18.482810000     24.271996000
H       20.230688000     18.046675000     23.320905000
H       18.800421000     18.720367000     22.486321000
C       19.095076000     16.115274000     21.724743000
H       18.750929000     15.090849000     21.491761000
H       18.763805000     16.788323000     20.909974000
H       20.204141000     16.106559000     21.721090000
C       16.197935000     14.842741000     23.481395000
H       16.837366000     14.467608000     24.310696000
C       16.387257000     13.951424000     22.249271000
H       17.451647000     13.715121000     22.056618000
H       15.855983000     12.985542000     22.387233000
H       15.976491000     14.449419000     21.344496000
C       14.731673000     14.860512000     23.936926000
H       14.587983000     15.456865000     24.860176000
H       14.087312000     15.305366000     23.150909000
H       14.371570000     13.828872000     24.136562000
C       15.563817000     20.921015000     23.504255000
C       14.682073000     21.976837000     23.811618000
H       13.614743000     21.773020000     23.983878000
C       15.161230000     23.296044000     23.898976000
H       14.463866000     24.114270000     24.138136000
C       16.524061000     23.569099000     23.691490000
H       16.900002000     24.601022000     23.768563000
C       17.405526000     22.518319000     23.377185000
H       18.472541000     22.724650000     23.208704000
C       16.926070000     21.205322000     23.268680000
H       17.606293000     20.384423000     22.996831000
C       13.219291000     19.192427000     23.586531000
C       12.524908000     19.503362000     24.771461000
H       13.074421000     19.760666000     25.688444000
C       11.119340000     19.467929000     24.797494000
H       10.582541000     19.695357000     25.731423000
C       10.405026000     19.135512000     23.634491000
H        9.304551000     19.103783000     23.652196000
C       11.093592000     18.829626000     22.446613000
H       10.518361000     18.556605000     21.549606000
C       12.502630000     18.843924000     22.411149000
P       13.538747000     18.352399000     20.934373000
C       13.416815000     19.850486000     19.791174000
H       13.898161000     19.491589000     18.855044000
C       11.982252000     20.294073000     19.494624000
H       11.464205000     20.626976000     20.417818000
H       11.370148000     19.500121000     19.022148000
H       11.990038000     21.155606000     18.797119000
C       14.259435000     21.002492000     20.341663000
H       14.270756000     21.844552000     19.619446000
H       15.305827000     20.694730000     20.522813000
H       13.848314000     21.387915000     21.296515000
C       12.436614000     17.089586000     20.083078000
H       11.441722000     17.563043000     19.938034000
C       12.283771000     15.849569000     20.967836000
H       11.597514000     15.114960000     20.495377000
H       11.878507000     16.094643000     21.970551000
H       13.269032000     15.360710000     21.109237000
C       13.027874000     16.735490000     18.715751000
H       14.061189000     16.351099000     18.834805000
H       13.072795000     17.603799000     18.029018000
H       12.421055000     15.947991000     18.220375000
Fe      18.639804000     19.386512000     18.562096000
P       17.557519000     19.916481000     16.759823000
C       18.043904000     18.787760000     15.348633000
C       17.671110000     18.972931000     14.003180000
H       16.991240000     19.790745000     13.721159000
C       18.166509000     18.112662000     13.007524000
H       17.884499000     18.271541000     11.954928000
C       19.027157000     17.056880000     13.356570000
H       19.423891000     16.387557000     12.577125000
C       19.378883000     16.850418000     14.702737000
H       20.047925000     16.015898000     14.963134000
C       18.890481000     17.711601000     15.706748000
C       18.068156000     21.602110000     16.130242000
C       17.474042000     22.278804000     15.045485000
H       16.646242000     21.814788000     14.488249000
C       17.908392000     23.567924000     14.695251000
H       17.440727000     24.093561000     13.848004000
C       18.925598000     24.193160000     15.439698000
H       19.254644000     25.211303000     15.179061000
C       19.517425000     23.521621000     16.523337000
H       20.302386000     24.027763000     17.105299000
C       19.101363000     22.218433000     16.866710000
C       15.723760000     20.062219000     16.496352000
C       15.065778000     21.248812000     16.892683000
H       15.648119000     22.074211000     17.329784000
C       13.684353000     21.397652000     16.705576000
H       13.194783000     22.341516000     16.991570000
C       12.926332000     20.347551000     16.155165000
H       11.841005000     20.462511000     16.012556000
C       13.564318000     19.148826000     15.795993000
H       12.981456000     18.319024000     15.366703000
C       14.953954000     19.010457000     15.958728000
H       15.446046000     18.079567000     15.644560000
P       19.232208000     17.567113000     17.531418000
C       18.100061000     16.101459000     18.003328000
H       18.227630000     16.056558000     19.105350000
C       16.637596000     16.449965000     17.720806000
H       16.438174000     16.465053000     16.628869000
H       16.350466000     17.428607000     18.147998000
H       15.975165000     15.681479000     18.169615000
C       18.455623000     14.739838000     17.399052000
H       17.740383000     13.968701000     17.760220000
H       19.470296000     14.386792000     17.669367000
H       18.380421000     14.753592000     16.291141000
C       20.920743000     16.725310000     17.563711000
H       20.819028000     15.807431000     16.946070000
C       21.265330000     16.317137000     18.997643000
H       22.279306000     15.864955000     19.043139000
H       20.551809000     15.576211000     19.406943000
H       21.249567000     17.204682000     19.664200000
C       22.013980000     17.603135000     16.959211000
H       22.167278000     18.509653000     17.575309000
H       21.773568000     17.924903000     15.927425000
H       22.977429000     17.050481000     16.925240000
P       19.808085000     21.179330000     18.244057000
C       19.671664000     22.375918000     19.699148000
H       20.243241000     23.289834000     19.426989000
C       20.276711000     21.750216000     20.960670000
H       20.309675000     22.490732000     21.787903000
H       21.312493000     21.385163000     20.802822000
H       19.670522000     20.880823000     21.287689000
C       18.196623000     22.743117000     19.900381000
H       17.592859000     21.833990000     20.103701000
H       17.770125000     23.235621000     19.003165000
H       18.072831000     23.435641000     20.758009000
C       21.648494000     21.162633000     17.791614000
H       22.009061000     20.277280000     18.358724000
C       21.767755000     20.868389000     16.289287000
H       21.575178000     21.782490000     15.691604000
H       21.035436000     20.100807000     15.966476000
H       22.784620000     20.504137000     16.033065000
C       22.491215000     22.375471000     18.198357000
H       23.552469000     22.210578000     17.910797000
H       22.475592000     22.563382000     19.289659000
H       22.161343000     23.303058000     17.688034000
H       15.403748000     16.464173000     20.936987000
H       19.807142000     19.102041000     19.526033000
