# Supplementary material for: Mechanism of Nitrogen Reduction to Ammonia in a Diiron Model of Nitrogenase
Source: Inorg Chem. 2023 Aug 31;62(36):14715–26. doi: 10.1021/acs.inorgchem.3c02089 (PMC10498488; doi:10.1021/acs.inorgchem.3c02089)
Supplement: Supplementary file 2 — ic3c02089_si_002.zip [file ic3c02089_si_002.zip › Starting Structure from Crystallographic Data.xyz]

154
Fe2C60P6N2H84
N       16.682709000     18.634802000     20.534650000
N       17.394427000     18.912662000     19.674687000
Fe      15.555778000     18.152491000     21.874202000
P       15.129219000     19.279567000     23.607740000
C       15.678785000     18.386855000     25.122687000
C       15.485512000     18.815450000     26.441297000
H       15.048122000     19.641390000     26.610410000
C       15.929616000     18.039323000     27.504142000
H       15.777388000     18.325827000     28.395781000
C       16.596848000     16.841020000     27.263301000
H       16.874722000     16.295547000     27.990015000
C       16.854485000     16.444412000     25.954116000
H       17.352954000     15.650651000     25.791024000
C       16.383051000     17.202551000     24.870851000
P       16.714161000     16.788725000     23.108778000
C       18.581307000     16.687715000     23.155114000
H       18.845237000     16.103533000     23.921881000
C       19.173637000     18.072858000     23.382343000
H       18.798085000     18.457036000     24.201991000
H       20.145977000     18.001427000     23.468994000
H       18.955248000     18.650726000     22.620812000
C       19.166214000     16.093834000     21.879961000
H       18.786868000     15.203121000     21.730744000
H       18.948309000     16.672735000     21.120786000
H       20.139038000     16.023435000     21.968968000
C       16.263645000     14.975414000     22.962964000
H       17.021235000     14.429898000     23.319777000
C       16.061586000     14.621085000     21.477860000
H       16.873150000     14.845184000     20.974186000
H       15.878015000     13.661666000     21.393042000
H       15.304661000     15.130337000     21.120786000
C       15.004245000     14.628252000     23.744653000
H       15.133457000     14.853767000     24.688910000
H       14.246930000     15.138524000     23.387841000
H       14.820284000     13.669852000     23.660097000
C       15.423512000     21.025623000     24.335501000
C       15.134554000     21.441802000     25.649660000
H       14.638813000     20.874880000     26.228204000
C       15.576327000     22.687444000     26.102547000
H       15.478117000     22.949232000     27.010940000
C       16.164741000     23.530655000     25.167976000
H       16.364634000     24.422378000     25.424525000
C       16.465529000     23.143736000     23.911410000
H       16.943647000     23.725090000     23.330248000
C       16.068714000     21.863106000     23.468994000
H       16.245844000     21.586732000     22.576308000
C       13.280427000     19.573974000     23.734443000
C       12.553731000     19.946001000     24.868495000
H       13.000608000     20.044691000     25.702017000
C       11.197664000     20.172380000     24.792577000
H       10.717764000     20.433945000     25.568507000
C       10.524793000     20.019534000     23.579205000
H        9.591570000     20.188907000     23.526586000
C       11.229632000     19.615676000     22.441751000
H       10.770810000     19.490917000     21.620794000
C       12.603921000     19.395642000     22.509815000
P       13.658418000     18.863489000     21.096701000
C       13.666364000     20.343633000     19.968671000
H       14.146854000     20.068518000     19.136458000
C       12.307075000     20.874286000     19.535156000
H       11.802418000     21.164149000     20.324960000
H       11.812835000     20.166652000     19.073630000
H       12.430650000     21.634951000     18.929648000
C       14.500578000     21.457043000     20.609258000
H       14.578303000     22.208420000     19.984640000
H       15.394092000     21.114715000     20.822351000
H       14.063208000     21.761635000     21.432309000
C       12.578926000     17.645951000     20.200613000
H       11.743906000     18.114159000     19.911340000
C       12.190836000     16.475998000     21.112408000
H       11.566730000     15.885224000     20.639102000
H       11.762608000     16.821338000     21.921847000
H       12.995343000     15.972662000     21.356392000
C       13.311914000     17.145715000     18.954256000
H       14.179734000     16.771744000     19.212375000
H       13.451162000     17.892439000     18.335397000
H       12.775037000     16.453269000     18.516028000
Fe      18.574581000     19.209012000     18.364193000
P       17.590000000     19.617167000     16.486150000
C       18.313637000     18.549858000     15.158117000
C       18.116124000     18.728753000     13.784271000
H       17.577707000     19.446947000     13.474056000
C       18.704066000     17.861305000     12.872213000
H       18.575830000     17.995742000     11.939998000
C       19.479170000     16.796254000     13.319865000
H       19.876829000     16.201144000     12.696556000
C       19.670651000     16.605399000     14.682716000
H       20.196172000     15.874805000     14.987171000
C       19.096839000     17.481945000     15.613884000
C       17.892538000     21.349657000     15.915983000
C       17.321532000     21.949592000     14.786382000
H       16.738762000     21.448877000     14.227996000
C       17.603234000     23.274220000     14.478524000
H       17.243371000     23.666468000     13.691337000
C       18.414288000     24.024112000     15.326182000
H       18.587641000     24.937287000     15.128535000
C       18.971831000     23.444261000     16.459186000
H       19.509525000     23.968106000     17.042181000
C       18.744263000     22.091078000     16.746102000
C       15.791884000     19.489742000     16.056038000
C       14.927194000     20.484565000     16.533010000
H       15.274596000     21.197700000     17.055270000
C       13.568452000     20.439662000     16.249235000
H       12.997536000     21.131108000     16.563115000
C       13.038710000     19.391292000     15.511264000
H       12.109064000     19.363867000     15.317020000
C       13.876594000     18.384137000     15.058115000
H       13.516589000     17.656364000     14.565698000
C       15.246170000     18.432988000     15.321994000
H       15.812141000     17.741066000     15.000260000
P       19.308843000     17.401775000     17.441402000
C       18.287502000     15.896261000     17.913924000
H       18.370037000     15.801781000     18.906087000
C       16.808930000     16.136941000     17.627531000
H       16.663517000     16.163220000     16.659975000
H       16.534795000     16.991131000     18.023873000
H       16.277737000     15.410549000     18.016020000
C       18.725598000     14.552195000     17.313390000
H       18.139917000     13.838798000     17.644285000
H       19.650628000     14.363711000     17.576221000
H       18.665050000     14.595083000     16.335362000
C       21.025059000     16.705603000     17.616013000
H       21.076761000     15.874660000     17.060506000
C       21.311094000     16.320561000     19.062896000
H       22.202653000     15.918978000     19.123369000
H       20.640853000     15.673952000     19.366828000
H       21.273170000     17.120423000     19.628613000
C       22.091293000     17.670524000     17.114171000
H       22.081436000     18.482450000     17.662610000
H       21.905722000     17.906045000     16.180909000
H       22.972279000     17.244409000     17.175691000
P       19.571280000     21.114644000     18.074921000
C       19.513460000     22.264165000     19.533847000
H       19.878933000     23.151201000     19.251643000
C       20.370814000     21.731850000     20.681773000
H       20.382298000     22.386799000     21.411367000
H       21.285758000     21.580551000     20.364228000
H       19.994668000     20.887073000     21.005600000
C       18.063961000     22.458250000     19.980190000
H       17.699494000     21.603046000     20.288310000
H       17.531696000     22.787700000     19.225465000
H       18.032706000     23.109757000     20.712401000
C       21.355055000     21.265751000     17.497424000
H       21.880762000     20.593658000     18.018637000
C       21.439296000     20.842353000     16.026980000
H       21.094737000     21.563247000     15.458384000
H       20.903391000     20.032092000     15.887710000
H       22.373113000     20.659635000     15.793468000
C       22.060660000     22.610939000     17.683815000
H       22.990957000     22.534953000     17.387736000
H       22.040223000     22.863286000     18.631214000
H       21.603271000     23.296388000     17.154748000
H       15.335187000     16.724481000     21.036928000
H       19.261631000     19.069936000     19.879951000
