# Supplementary material for: Mechanism of Nitrogen Reduction to Ammonia in a Diiron Model of Nitrogenase
Source: Inorg Chem. 2023 Aug 31;62(36):14715–26. doi: 10.1021/acs.inorgchem.3c02089 (PMC10498488; doi:10.1021/acs.inorgchem.3c02089)
Supplement: Supplementary file 2 — ic3c02089_si_002.zip [file ic3c02089_si_002.zip › Starting Structure PBE0 Opt.xyz]

154
Fe2C60P6N2H84
N       16.675314000     18.503137000     20.616961000
N       17.332201000     18.989245000     19.838575000
Fe      15.416173000     17.670623000     21.692639000
P       15.301534000     18.953558000     23.421490000
C       15.950613000     18.136160000     24.943684000
C       16.060295000     18.740657000     26.202065000
H       15.739472000     19.775500000     26.347523000
C       16.609895000     18.035112000     27.270372000
H       16.693297000     18.508647000     28.251950000
C       17.064822000     16.727605000     27.082343000
H       17.500581000     16.174905000     27.918598000
C       16.981612000     16.132984000     25.824612000
H       17.357163000     15.114959000     25.689372000
C       16.433024000     16.834931000     24.744441000
P       16.304686000     16.162594000     23.018428000
C       18.049245000     15.527315000     22.798916000
H       18.297707000     14.940297000     23.699571000
C       18.975743000     16.736019000     22.728627000
H       18.872691000     17.383488000     23.613374000
H       20.027488000     16.411574000     22.674593000
H       18.760308000     17.347894000     21.839343000
C       18.190606000     14.634335000     21.572659000
H       17.806065000     13.620587000     21.748835000
H       17.651346000     15.055178000     20.710724000
H       19.252083000     14.531348000     21.294520000
C       15.257310000     14.648495000     23.387300000
H       15.831557000     14.039628000     24.108747000
C       14.956855000     13.813948000     22.149677000
H       15.841007000     13.290488000     21.764193000
H       14.198155000     13.049442000     22.385748000
H       14.570107000     14.452414000     21.340387000
C       13.959548000     15.106643000     24.046808000
H       14.133600000     15.660781000     24.980733000
H       13.392126000     15.765214000     23.371033000
H       13.324504000     14.237371000     24.283816000
C       16.142397000     20.583346000     23.599451000
C       15.538800000     21.745247000     24.090778000
H       14.482753000     21.741465000     24.370245000
C       16.278763000     22.921554000     24.223960000
H       15.795584000     23.823767000     24.608356000
C       17.627939000     22.945059000     23.873407000
H       18.208074000     23.864894000     23.984321000
C       18.232968000     21.790655000     23.373260000
H       19.286042000     21.803877000     23.087129000
C       17.493016000     20.620961000     23.225289000
H       17.961301000     19.725343000     22.806817000
C       13.520350000     19.332115000     23.730312000
C       12.950191000     19.671097000     24.961165000
H       13.570371000     19.741849000     25.857382000
C       11.577608000     19.900927000     25.061104000
H       11.136530000     20.150919000     26.029254000
C       10.770640000     19.803158000     23.927980000
H        9.694317000     19.977741000     24.004519000
C       11.332653000     19.465457000     22.696251000
H       10.684123000     19.372457000     21.821840000
C       12.705301000     19.216649000     22.584523000
P       13.558144000     18.654488000     21.035734000
C       13.656606000     20.204454000     19.994126000
H       14.151686000     19.839922000     19.077625000
C       12.317133000     20.825735000     19.627932000
H       11.783754000     21.182814000     20.523698000
H       11.653580000     20.135495000     19.087433000
H       12.474928000     21.703653000     18.979372000
C       14.573879000     21.229861000     20.641787000
H       14.732286000     22.079577000     19.957586000
H       15.556108000     20.809353000     20.888479000
H       14.136825000     21.630927000     21.570176000
C       12.250999000     17.655139000     20.162749000
H       11.346893000     18.280046000     20.071969000
C       11.912007000     16.410520000     20.968590000
H       11.137320000     15.818682000     20.453508000
H       11.532541000     16.654667000     21.972879000
H       12.805119000     15.778041000     21.085115000
C       12.750693000     17.299961000     18.767965000
H       13.712901000     16.765521000     18.831391000
H       12.905846000     18.185677000     18.135279000
H       12.025359000     16.648620000     18.252894000
Fe      18.514925000     19.752121000     18.620529000
P       17.547208000     19.831960000     16.666506000
C       18.481692000     18.748183000     15.476780000
C       18.367202000     18.825089000     14.085303000
H       17.655243000     19.515502000     13.627335000
C       19.169778000     18.030869000     13.266490000
H       19.085751000     18.108913000     12.179312000
C       20.084931000     17.145081000     13.836062000
H       20.720380000     16.526411000     13.196841000
C       20.192569000     17.050312000     15.223681000
H       20.914885000     16.353985000     15.657242000
C       19.400146000     17.851433000     16.054058000
C       17.715681000     21.523700000     15.918805000
C       17.031020000     21.966646000     14.780640000
H       16.365140000     21.288791000     14.240604000
C       17.162545000     23.285678000     14.351060000
H       16.622104000     23.626350000     13.464142000
C       17.964004000     24.175263000     15.068915000
H       18.048791000     25.217244000     14.749521000
C       18.651705000     23.738004000     16.200089000
H       19.261712000     24.451061000     16.759249000
C       18.545874000     22.407135000     16.624493000
C       15.788378000     19.510744000     16.186232000
C       14.822164000     20.438425000     16.603974000
H       15.128984000     21.315828000     17.181442000
C       13.481091000     20.270579000     16.268713000
H       12.745110000     21.012962000     16.585458000
C       13.076641000     19.154134000     15.533413000
H       12.023346000     19.019223000     15.274793000
C       14.023905000     18.212382000     15.136795000
H       13.717822000     17.333519000     14.563043000
C       15.370923000     18.393257000     15.455419000
H       16.104184000     17.660265000     15.115379000
P       19.461658000     17.884298000     17.899710000
C       18.460615000     16.350080000     18.339630000
H       18.391338000     16.441068000     19.435877000
C       17.045720000     16.436399000     17.786445000
H       17.039779000     16.270072000     16.697663000
H       16.570563000     17.403357000     17.993952000
H       16.414068000     15.660416000     18.247580000
C       19.080819000     15.006884000     17.983814000
H       18.406388000     14.189435000     18.290872000
H       20.047324000     14.824980000     18.474998000
H       19.228920000     14.907644000     16.895755000
C       21.191263000     17.303916000     18.309123000
H       21.347752000     16.340693000     17.795910000
C       21.297115000     17.075804000     19.811799000
H       22.322077000     16.771782000     20.082424000
H       20.615900000     16.291016000     20.170560000
H       21.058601000     18.000452000     20.360913000
C       22.255514000     18.277819000     17.834167000
H       22.141261000     19.252705000     18.329375000
H       22.219959000     18.440234000     16.748178000
H       23.259073000     17.892520000     18.080831000
P       19.459769000     21.649446000     18.043520000
C       19.328419000     22.973803000     19.349947000
H       19.590493000     23.933841000     18.873865000
C       20.295742000     22.705614000     20.493612000
H       20.178446000     23.467748000     21.281535000
H       21.348121000     22.724640000     20.171627000
H       20.099027000     21.715822000     20.933119000
C       17.885433000     23.034939000     19.833681000
H       17.584070000     22.074597000     20.281187000
H       17.187406000     23.253144000     19.010310000
H       17.761920000     23.817235000     20.600683000
C       21.226703000     21.782065000     17.428633000
H       21.782357000     21.201709000     18.184296000
C       21.342958000     21.073816000     16.084466000
H       20.887308000     21.677931000     15.283584000
H       20.840129000     20.097587000     16.086629000
H       22.401130000     20.915572000     15.820344000
C       21.831015000     23.177509000     17.350061000
H       22.896915000     23.101426000     17.076030000
H       21.779232000     23.728618000     18.299611000
H       21.345245000     23.787103000     16.573292000
H       15.175913000     16.528726000     20.665665000
H       19.528634000     19.845013000     19.784585000
