# Supplementary material for: Mechanism of Nitrogen Reduction to Ammonia in a Diiron Model of Nitrogenase
Source: Inorg Chem. 2023 Aug 31;62(36):14715–26. doi: 10.1021/acs.inorgchem.3c02089 (PMC10498488; doi:10.1021/acs.inorgchem.3c02089)
Supplement: Supplementary file 2 — ic3c02089_si_002.zip [file ic3c02089_si_002.zip › Starting Structure TPSS Opt.xyz]

154
Fe2C60P6N2H84
N       16.677479000     18.460151000     20.608541000
N       17.404653000     18.855593000     19.805524000
Fe      15.481098000     17.708328000     21.756511000
P       15.094727000     19.151041000     23.332237000
C       15.791161000     18.576078000     24.958008000
C       15.705445000     19.284884000     26.171994000
H       15.196555000     20.253997000     26.211370000
C       16.300170000     18.766939000     27.330537000
H       16.226949000     19.317310000     28.274838000
C       17.000477000     17.550080000     27.276569000
H       17.471565000     17.148524000     28.180446000
C       17.117487000     16.859656000     26.061924000
H       17.692182000     15.927067000     26.026614000
C       16.518152000     17.370442000     24.894315000
P       16.673580000     16.589613000     23.208006000
C       18.552299000     16.472740000     23.080983000
H       18.883509000     15.785635000     23.884071000
C       19.173445000     17.861532000     23.299459000
H       18.930289000     18.282811000     24.289101000
H       20.274525000     17.798497000     23.218013000
H       18.820881000     18.559641000     22.519608000
C       18.993764000     15.929050000     21.717399000
H       18.528072000     14.964619000     21.462785000
H       18.744240000     16.653811000     20.925629000
H       20.088913000     15.787006000     21.716766000
C       16.096192000     14.842689000     23.640726000
H       16.736528000     14.491328000     24.472401000
C       16.213618000     13.864990000     22.464786000
H       17.261741000     13.604299000     22.243023000
H       15.681508000     12.924343000     22.700539000
H       15.764519000     14.303487000     21.554873000
C       14.643106000     14.947949000     24.131135000
H       14.556623000     15.583130000     25.029423000
H       14.004011000     15.389088000     23.346190000
H       14.246939000     13.945906000     24.380252000
C       15.622056000     20.928008000     23.449439000
C       14.741220000     22.011612000     23.622206000
H       13.661533000     21.840164000     23.675861000
C       15.239448000     23.319402000     23.734080000
H       14.542785000     24.154501000     23.868121000
C       16.620566000     23.556144000     23.684191000
H       17.008553000     24.576127000     23.778961000
C       17.504127000     22.479082000     23.506416000
H       18.583476000     22.655569000     23.461724000
C       17.007743000     21.177177000     23.377177000
H       17.696586000     20.339639000     23.227181000
C       13.251296000     19.237418000     23.549728000
C       12.577374000     19.624232000     24.722166000
H       13.140505000     19.938397000     25.605841000
C       11.175417000     19.595745000     24.774974000
H       10.658517000     19.881933000     25.697247000
C       10.440728000     19.194528000     23.650093000
H        9.346384000     19.166439000     23.689749000
C       11.105756000     18.819586000     22.472178000
H       10.517110000     18.500550000     21.606342000
C       12.512424000     18.828818000     22.409930000
P       13.519850000     18.278600000     20.938165000
C       13.381776000     19.740826000     19.750320000
H       13.883489000     19.378564000     18.833265000
C       11.940251000     20.147298000     19.422191000
H       11.396128000     20.454814000     20.333049000
H       11.370237000     19.339427000     18.933021000
H       11.942812000     21.010384000     18.734096000
C       14.184301000     20.923498000     20.300697000
H       14.184206000     21.752699000     19.571194000
H       15.229478000     20.643797000     20.505450000
H       13.737082000     21.302324000     21.235622000
C       12.411922000     16.989443000     20.136955000
H       11.422742000     17.452071000     19.964991000
C       12.250231000     15.782917000     21.069108000
H       11.577785000     15.032682000     20.612917000
H       11.825189000     16.070203000     22.046731000
H       13.231823000     15.309730000     21.245864000
C       13.016759000     16.573343000     18.789890000
H       14.041456000     16.193502000     18.944379000
H       13.069074000     17.411001000     18.073542000
H       12.411382000     15.771205000     18.328359000
Fe      18.615976000     19.422914000     18.559763000
P       17.552274000     19.968195000     16.746816000
C       18.092912000     18.872232000     15.330048000
C       17.760956000     19.089826000     13.980508000
H       17.101753000     19.917328000     13.700208000
C       18.274301000     18.249459000     12.981531000
H       18.024607000     18.433769000     11.930851000
C       19.111137000     17.178130000     13.330047000
H       19.518222000     16.523384000     12.551553000
C       19.424617000     16.940509000     14.677105000
H       20.073499000     16.096611000     14.933474000
C       18.921338000     17.783870000     15.686788000
C       18.050787000     21.673735000     16.160697000
C       17.454483000     22.371414000     15.092345000
H       16.640132000     21.915377000     14.520182000
C       17.872813000     23.671627000     14.777191000
H       17.402848000     24.209673000     13.946556000
C       18.875953000     24.290361000     15.540447000
H       19.189235000     25.314453000     15.309406000
C       19.471743000     23.600346000     16.606045000
H       20.242642000     24.099797000     17.201394000
C       19.073652000     22.284528000     16.913933000
C       15.722801000     20.090994000     16.420896000
C       15.032569000     21.252206000     16.829274000
H       15.583189000     22.070613000     17.305256000
C       13.656376000     21.382147000     16.609291000
H       13.144388000     22.303278000     16.908298000
C       12.933705000     20.336280000     16.012628000
H       11.855269000     20.434339000     15.848946000
C       13.602535000     19.164109000     15.633532000
H       13.049135000     18.340004000     15.169634000
C       14.987617000     19.046951000     15.826620000
H       15.500180000     18.140057000     15.494910000
P       19.226878000     17.604838000     17.513163000
C       18.080589000     16.137120000     17.938976000
H       18.130591000     16.106404000     19.042046000
C       16.637080000     16.471633000     17.551193000
H       16.517886000     16.468983000     16.452788000
H       16.323053000     17.452675000     17.939804000
H       15.954134000     15.708473000     17.963733000
C       18.476946000     14.765574000     17.377571000
H       17.731607000     14.008721000     17.689440000
H       19.460573000     14.418410000     17.735347000
H       18.493008000     14.770569000     16.272245000
C       20.910347000     16.750051000     17.560355000
H       20.809067000     15.837176000     16.945501000
C       21.238257000     16.335721000     18.999385000
H       22.249148000     15.889170000     19.050402000
H       20.524026000     15.590431000     19.384505000
H       21.208648000     17.213036000     19.669843000
C       22.028553000     17.605431000     16.961633000
H       22.205483000     18.503671000     17.574247000
H       21.799127000     17.926699000     15.932383000
H       22.970452000     17.025737000     16.932809000
P       19.794543000     21.221281000     18.260033000
C       19.709863000     22.390742000     19.736690000
H       20.272233000     23.304292000     19.466465000
C       20.351505000     21.742385000     20.970463000
H       20.376098000     22.457857000     21.813034000
H       21.388739000     21.414463000     20.779486000
H       19.773519000     20.853006000     21.275366000
C       18.241463000     22.760129000     19.992237000
H       17.650392000     21.858358000     20.232833000
H       17.784702000     23.239152000     19.108466000
H       18.159045000     23.461919000     20.841171000
C       21.623019000     21.181508000     17.771553000
H       21.990677000     20.302714000     18.332444000
C       21.705467000     20.877542000     16.266468000
H       21.497900000     21.786206000     15.674586000
H       20.968914000     20.109410000     15.971962000
H       22.713437000     20.516341000     15.993231000
C       22.488465000     22.391613000     18.145843000
H       23.536445000     22.202477000     17.844220000
H       22.490743000     22.592516000     19.230021000
H       22.162485000     23.308737000     17.625205000
H       15.371384000     16.366282000     20.973537000
H       19.762870000     19.141669000     19.561603000
