# Supplementary material for: Mechanism of Nitrogen Reduction to Ammonia in a Diiron Model of Nitrogenase
Source: Inorg Chem. 2023 Aug 31;62(36):14715–26. doi: 10.1021/acs.inorgchem.3c02089 (PMC10498488; doi:10.1021/acs.inorgchem.3c02089)
Supplement: Supplementary file 2 — ic3c02089_si_002.zip [file ic3c02089_si_002.zip › Starting Structure TPSSh Opt.xyz]

154
Fe2C60P6N2H84
N       16.685975000     18.454031000     20.621906000
N       17.342414000     18.995199000     19.861736000
Fe      15.435058000     17.619935000     21.680134000
P       15.334307000     18.939100000     23.382554000
C       15.970732000     18.137386000     24.925841000
C       16.077279000     18.762355000     26.179019000
H       15.758631000     19.799795000     26.306779000
C       16.623496000     18.068869000     27.262527000
H       16.703826000     18.555967000     28.237456000
C       17.080614000     16.754999000     27.093801000
H       17.513324000     16.214328000     27.939250000
C       17.002096000     16.140374000     25.840423000
H       17.378768000     15.121130000     25.719686000
C       16.454042000     16.829276000     24.745986000
P       16.322684000     16.133545000     23.024600000
C       18.070397000     15.475602000     22.820737000
H       18.310647000     14.893404000     23.726771000
C       19.005049000     16.688360000     22.747155000
H       18.911538000     17.323453000     23.642225000
H       20.054721000     16.358786000     22.678796000
H       18.775541000     17.307216000     21.866227000
C       18.212424000     14.570348000     21.593973000
H       17.807929000     13.564772000     21.776889000
H       17.687950000     14.997487000     20.726434000
H       19.276305000     14.451626000     21.329292000
C       15.246260000     14.631725000     23.404438000
H       15.806809000     14.009222000     24.124677000
C       14.925085000     13.803621000     22.157788000
H       15.807760000     13.287078000     21.757316000
H       14.170001000     13.036532000     22.400105000
H       14.527508000     14.452085000     21.361524000
C       13.955814000     15.132071000     24.067800000
H       14.149836000     15.622948000     25.033184000
H       13.445688000     15.862242000     23.418461000
H       13.266186000     14.289884000     24.245903000
C       16.218464000     20.553836000     23.543297000
C       15.623869000     21.762905000     23.933376000
H       14.551947000     21.807272000     24.137696000
C       16.399590000     22.921434000     24.062303000
H       15.925378000     23.858656000     24.365202000
C       17.774839000     22.879367000     23.812476000
H       18.380401000     23.782699000     23.919709000
C       18.371722000     21.676674000     23.414624000
H       19.443127000     21.638044000     23.210703000
C       17.597037000     20.525475000     23.266610000
H       18.058106000     19.592356000     22.933394000
C       13.555311000     19.360150000     23.682090000
C       12.993320000     19.765081000     24.901619000
H       13.620837000     19.884947000     25.786632000
C       11.617036000     19.999660000     25.000950000
H       11.183758000     20.298468000     25.958493000
C       10.798560000     19.842523000     23.877790000
H        9.722758000     20.018483000     23.954817000
C       11.353106000     19.447528000     22.654599000
H       10.698394000     19.316323000     21.790256000
C       12.729607000     19.194731000     22.544172000
P       13.584083000     18.591166000     21.005316000
C       13.695650000     20.135177000     19.940968000
H       14.202709000     19.766176000     19.033758000
C       12.348688000     20.750074000     19.558805000
H       11.787874000     21.065677000     20.453791000
H       11.714685000     20.063543000     18.978645000
H       12.509905000     21.651694000     18.944437000
C       14.603494000     21.171425000     20.602110000
H       14.778866000     22.013463000     19.912218000
H       15.578182000     20.748075000     20.872701000
H       14.139924000     21.579452000     21.514672000
C       12.266825000     17.587698000     20.136062000
H       11.372058000     18.221971000     20.020604000
C       11.901781000     16.360707000     20.971905000
H       11.122556000     15.768394000     20.462873000
H       11.517723000     16.639938000     21.965702000
H       12.785122000     15.719910000     21.113717000
C       12.784070000     17.193902000     18.749153000
H       13.738066000     16.649333000     18.841374000
H       12.957075000     18.067744000     18.104012000
H       12.055269000     16.541388000     18.239188000
Fe      18.489391000     19.775944000     18.653714000
P       17.497171000     19.854697000     16.712363000
C       18.427046000     18.776320000     15.504882000
C       18.286246000     18.843944000     14.111329000
H       17.556933000     19.522183000     13.663441000
C       19.087739000     18.052539000     13.281263000
H       18.984832000     18.123537000     12.195483000
C       20.025040000     17.177668000     13.842147000
H       20.656448000     16.562916000     13.195537000
C       20.157059000     17.090005000     15.232679000
H       20.892529000     16.402844000     15.657659000
C       19.367498000     17.890289000     16.073591000
C       17.650503000     21.556205000     15.967586000
C       16.951801000     22.005861000     14.835708000
H       16.289190000     21.327999000     14.292610000
C       17.067033000     23.335863000     14.420030000
H       16.514904000     23.681894000     13.542630000
C       17.867826000     24.227639000     15.143692000
H       17.937475000     25.274380000     14.837153000
C       18.576072000     23.781618000     16.264697000
H       19.187475000     24.491729000     16.825451000
C       18.485485000     22.441109000     16.675118000
C       15.734316000     19.524735000     16.221742000
C       14.761921000     20.468293000     16.602755000
H       15.064822000     21.357241000     17.163247000
C       13.422294000     20.298729000     16.245729000
H       12.685300000     21.053316000     16.527686000
C       13.023824000     19.164107000     15.527939000
H       11.974930000     19.028476000     15.253273000
C       13.976267000     18.206123000     15.168897000
H       13.675811000     17.315129000     14.611486000
C       15.322187000     18.388945000     15.506910000
H       16.056436000     17.645311000     15.194055000
P       19.446670000     17.934355000     17.923027000
C       18.452078000     16.386361000     18.375519000
H       18.375582000     16.472235000     19.471432000
C       17.035166000     16.468948000     17.806568000
H       17.045739000     16.314998000     16.715691000
H       16.557640000     17.433606000     18.021512000
H       16.405508000     15.683035000     18.253695000
C       19.088177000     15.043081000     18.012406000
H       18.413767000     14.219196000     18.303595000
H       20.049863000     14.868833000     18.516891000
H       19.251030000     14.960174000     16.924742000
C       21.188054000     17.354722000     18.322656000
H       21.341173000     16.389712000     17.811721000
C       21.293306000     17.135163000     19.834577000
H       22.323314000     16.853724000     20.112224000
H       20.623412000     16.336402000     20.183121000
H       21.025858000     18.057930000     20.374298000
C       22.254106000     18.332482000     17.835931000
H       22.135703000     19.310007000     18.325479000
H       22.210833000     18.483774000     16.747838000
H       23.259106000     17.949609000     18.082966000
P       19.429888000     21.664892000     18.070038000
C       19.350881000     22.985927000     19.396605000
H       19.600840000     23.950118000     18.921879000
C       20.358854000     22.698031000     20.510800000
H       20.264894000     23.447094000     21.314870000
H       21.398962000     22.725218000     20.149620000
H       20.175143000     21.700081000     20.936680000
C       17.915352000     23.041332000     19.926285000
H       17.636385000     22.077597000     20.380252000
H       17.198672000     23.254875000     19.117164000
H       17.811510000     23.826644000     20.693583000
C       21.186990000     21.793345000     17.398429000
H       21.769538000     21.207927000     18.128804000
C       21.244683000     21.088604000     16.039908000
H       20.753996000     21.699365000     15.264650000
H       20.736811000     20.114719000     16.066463000
H       22.290651000     20.927691000     15.730654000
C       21.792328000     23.195840000     17.303854000
H       22.847026000     23.118309000     16.987543000
H       21.777100000     23.738149000     18.260426000
H       21.273642000     23.808957000     16.550918000
H       15.190977000     16.453271000     20.678099000
H       19.537509000     19.883097000     19.788354000
