# Supplementary material for: Mechanism of Nitrogen Reduction to Ammonia in a Diiron Model of Nitrogenase
Source: Inorg Chem. 2023 Aug 31;62(36):14715–26. doi: 10.1021/acs.inorgchem.3c02089 (PMC10498488; doi:10.1021/acs.inorgchem.3c02089)
Supplement: Supplementary file 2 — ic3c02089_si_002.zip [file ic3c02089_si_002.zip › TS_CP222.xyz]

157
Fe2C60P6N2H87
N       16.284667000     18.149572000     19.491786000
N       15.162801000     17.326575000     18.547625000
Fe      15.953901000     18.492819000     21.216750000
P       15.932967000     19.567353000     23.187295000
C       15.921269000     18.275345000     24.522445000
C       15.550285000     18.500183000     25.863153000
H       15.149045000     19.474389000     26.174725000
C       15.703851000     17.482938000     26.817139000
H       15.400724000     17.659746000     27.860501000
C       16.262926000     16.247143000     26.442539000
H       16.403071000     15.453601000     27.192557000
C       16.639623000     16.022744000     25.109498000
H       17.073724000     15.050170000     24.830282000
C       16.450734000     17.025710000     24.134750000
P       16.871826000     16.784949000     22.337416000
C       18.696633000     16.270876000     22.557903000
H       18.677714000     15.471616000     23.330806000
C       19.515326000     17.447242000     23.085599000
H       19.265475000     17.663692000     24.140590000
H       20.600868000     17.218692000     23.048304000
H       19.340940000     18.366969000     22.489836000
C       19.270241000     15.690637000     21.267635000
H       18.787426000     14.735481000     20.983425000
H       19.141171000     16.410192000     20.440065000
H       20.355723000     15.488916000     21.381805000
C       16.124814000     15.059426000     22.016181000
H       16.865342000     14.353584000     22.451008000
C       15.994570000     14.778728000     20.514575000
H       15.840613000     13.695295000     20.332036000
H       15.108835000     15.306422000     20.112820000
H       16.877428000     15.097311000     19.930679000
C       14.767160000     14.824080000     22.684412000
H       14.791725000     14.932288000     23.784361000
H       14.009458000     15.529858000     22.291487000
H       14.410632000     13.797724000     22.454194000
C       17.144702000     20.750159000     23.976389000
C       16.965906000     22.147301000     23.899266000
H       16.089216000     22.562579000     23.386244000
C       17.891808000     23.023681000     24.488307000
H       17.729525000     24.110460000     24.418092000
C       19.016961000     22.518199000     25.160954000
H       19.744857000     23.205250000     25.619134000
C       19.195983000     21.127148000     25.257336000
H       20.061371000     20.715635000     25.799677000
C       18.261786000     20.254536000     24.678494000
H       18.395384000     19.172334000     24.793327000
C       14.391478000     20.580408000     23.403680000
C       14.068722000     21.319579000     24.561572000
H       14.742803000     21.321573000     25.430046000
C       12.901004000     22.095699000     24.603244000
H       12.658324000     22.671291000     25.509486000
C       12.051677000     22.144793000     23.483684000
H       11.138643000     22.759258000     23.508028000
C       12.361031000     21.403125000     22.333146000
H       11.668999000     21.429155000     21.481526000
C       13.534690000     20.621342000     22.283384000
P       13.943557000     19.409694000     20.940426000
C       13.515736000     20.231982000     19.295252000
H       13.843587000     19.454310000     18.574116000
C       12.054439000     20.564625000     18.977842000
H       11.972791000     20.863610000     17.911285000
H       11.684785000     21.426571000     19.566838000
H       11.359843000     19.716408000     19.131728000
C       14.437201000     21.436343000     19.111976000
H       14.244010000     21.949746000     18.146358000
H       15.494192000     21.114116000     19.128430000
H       14.284417000     22.186597000     19.913885000
C       12.433885000     18.293070000     21.240079000
H       11.561674000     18.961508000     21.081239000
C       12.403173000     17.804727000     22.692774000
H       11.617715000     17.031623000     22.824536000
H       12.187411000     18.628135000     23.399959000
H       13.373115000     17.358434000     22.991635000
C       12.338862000     17.142203000     20.236537000
H       13.172033000     16.418686000     20.361982000
H       12.310616000     17.489658000     19.181657000
H       11.404470000     16.564787000     20.395594000
Fe      17.633177000     18.967058000     18.794985000
P       17.058867000     19.462413000     16.732186000
C       18.322876000     18.810899000     15.538901000
C       18.288180000     19.080758000     14.157848000
H       17.511819000     19.741167000     13.742408000
C       19.238754000     18.498713000     13.304840000
H       19.218823000     18.716671000     12.226022000
C       20.200897000     17.619788000     13.832639000
H       20.930962000     17.135433000     13.166033000
C       20.234042000     17.349910000     15.211350000
H       20.981367000     16.640763000     15.591650000
C       19.319124000     17.968314000     16.088190000
C       17.025297000     21.298798000     16.466843000
C       16.421663000     21.960391000     15.380944000
H       15.934011000     21.385342000     14.578948000
C       16.412559000     23.365537000     15.335917000
H       15.923727000     23.883171000     14.496229000
C       17.017283000     24.106866000     16.366377000
H       16.998468000     25.207279000     16.337126000
C       17.651504000     23.447165000     17.434751000
H       18.134000000     24.041231000     18.225691000
C       17.655239000     22.040455000     17.493193000
C       15.494440000     18.930640000     15.874169000
C       14.290809000     19.635663000     16.113845000
H       14.321236000     20.584979000     16.665577000
C       13.063261000     19.145181000     15.640346000
H       12.139256000     19.710998000     15.833122000
C       13.013705000     17.939991000     14.918209000
H       12.050081000     17.551382000     14.555452000
C       14.205529000     17.247294000     14.643449000
H       14.182154000     16.316923000     14.055616000
C       15.434848000     17.739867000     15.109890000
H       16.356244000     17.192008000     14.872585000
P       19.210408000     17.695745000     17.935657000
C       18.666384000     15.856269000     17.919466000
H       18.178976000     15.774609000     18.908728000
C       17.593584000     15.629527000     16.852353000
H       18.037438000     15.518900000     15.842468000
H       16.885728000     16.474906000     16.796268000
H       17.015791000     14.704846000     17.064804000
C       19.759185000     14.791205000     17.817090000
H       19.293846000     13.782439000     17.792886000
H       20.460688000     14.798129000     18.673509000
H       20.353596000     14.895343000     16.885929000
C       21.016359000     17.619515000     18.591633000
H       21.189721000     16.538565000     18.751713000
C       21.123077000     18.298032000     19.966361000
H       20.208026000     18.169906000     20.568052000
H       21.290628000     19.388278000     19.876259000
H       21.985133000     17.880343000     20.526258000
C       22.115045000     18.129786000     17.646256000
H       21.874510000     19.114978000     17.201656000
H       22.328506000     17.433021000     16.816258000
H       23.060205000     18.249529000     18.217618000
P       18.548491000     21.006034000     18.750876000
C       18.526047000     22.046628000     20.313206000
H       19.081384000     22.969817000     20.051765000
C       19.276849000     21.311612000     21.426294000
H       19.337802000     21.939121000     22.337454000
H       20.310841000     21.043197000     21.130596000
H       18.743742000     20.374591000     21.682809000
C       17.116507000     22.453170000     20.727010000
H       16.531776000     21.576232000     21.072481000
H       16.567686000     22.936247000     19.898292000
H       17.170492000     23.183064000     21.556553000
C       20.340781000     21.330750000     18.127732000
H       20.886282000     20.455613000     18.526780000
C       20.427143000     21.287609000     16.598591000
H       19.969779000     22.187864000     16.140122000
H       19.930445000     20.402685000     16.166222000
H       21.491264000     21.260557000     16.281622000
C       21.022872000     22.600600000     18.646714000
H       22.044759000     22.665505000     18.214721000
H       21.138142000     22.622658000     19.747096000
H       20.484097000     23.518162000     18.330761000
H       14.964509000     17.453820000     21.623642000
H       18.269803000     18.914336000     20.205859000
H       15.563184000     16.393656000     18.380452000
H       15.033690000     17.804846000     17.637913000
H       14.264407000     17.218239000     19.043376000
