# Supplementary material for: Mechanism of Nitrogen Reduction to Ammonia in a Diiron Model of Nitrogenase
Source: Inorg Chem. 2023 Aug 31;62(36):14715–26. doi: 10.1021/acs.inorgchem.3c02089 (PMC10498488; doi:10.1021/acs.inorgchem.3c02089)
Supplement: Supplementary file 2 — ic3c02089_si_002.zip [file ic3c02089_si_002.zip › TS_DP222.xyz]

157
Fe2C60P6N2H87
N       16.690665000     18.474039000     19.734460000
N       15.520807000     17.845427000     18.751174000
Fe      16.001564000     18.621425000     21.476050000
P       15.696825000     19.753194000     23.340663000
C       15.971875000     18.606888000     24.788313000
C       15.534159000     18.817621000     26.110688000
H       15.030562000     19.754583000     26.388120000
C       15.740572000     17.827945000     27.089465000
H       15.374357000     17.986918000     28.115953000
C       16.421992000     16.644060000     26.758738000
H       16.592299000     15.871517000     27.525045000
C       16.898553000     16.449287000     25.448457000
H       17.469353000     15.537429000     25.213290000
C       16.649248000     17.413573000     24.452536000
P       17.308791000     17.341427000     22.713772000
C       19.149821000     17.477476000     23.266828000
H       19.285861000     16.602925000     23.942976000
C       19.398864000     18.749674000     24.072518000
H       18.887874000     18.718818000     25.053980000
H       20.485629000     18.879515000     24.266744000
H       19.046665000     19.646922000     23.531142000
C       20.104801000     17.337538000     22.086869000
H       20.073994000     16.316066000     21.664595000
H       19.845507000     18.043976000     21.267072000
H       21.153999000     17.530718000     22.401536000
C       17.319943000     15.497374000     22.267888000
H       18.198844000     15.067446000     22.796000000
C       17.529870000     15.378645000     20.753992000
H       18.315545000     16.056243000     20.372951000
H       17.778314000     14.334675000     20.467637000
H       16.596131000     15.668230000     20.232738000
C       16.065235000     14.724206000     22.679849000
H       15.862621000     14.758767000     23.767218000
H       15.174423000     15.124915000     22.156630000
H       16.166235000     13.656096000     22.389373000
C       16.499621000     21.328382000     23.929308000
C       16.112937000     22.530206000     23.293620000
H       15.311540000     22.505349000     22.538769000
C       16.729994000     23.747065000     23.615753000
H       16.412682000     24.672389000     23.109246000
C       17.755064000     23.786029000     24.581084000
H       18.248620000     24.738667000     24.828461000
C       18.129623000     22.600994000     25.237895000
H       18.912997000     22.622637000     26.012172000
C       17.500857000     21.384358000     24.920448000
H       17.786438000     20.471730000     25.459221000
C       13.940393000     20.295577000     23.612341000
C       13.476888000     21.065235000     24.699786000
H       14.188355000     21.480349000     25.429640000
C       12.103586000     21.323074000     24.842762000
H       11.741708000     21.919415000     25.695010000
C       11.193269000     20.811034000     23.900329000
H       10.113940000     20.995936000     24.017054000
C       11.659184000     20.070558000     22.799882000
H       10.932321000     19.682649000     22.072783000
C       13.040606000     19.828192000     22.640312000
P       13.820118000     18.917173000     21.214014000
C       13.136739000     19.954014000     19.751666000
H       13.714407000     19.574957000     18.884819000
C       11.653250000     19.837260000     19.393467000
H       10.999708000     20.286360000     20.167178000
H       11.324781000     18.791781000     19.229261000
H       11.450977000     20.387119000     18.449494000
C       13.561994000     21.409150000     19.973727000
H       13.366010000     22.022100000     19.069292000
H       14.642362000     21.475923000     20.207113000
H       13.000021000     21.868852000     20.812579000
C       12.660510000     17.403280000     21.253812000
H       11.636035000     17.812519000     21.129761000
C       12.754802000     16.723818000     22.624122000
H       12.165651000     15.782051000     22.636542000
H       12.374952000     17.374991000     23.435502000
H       13.808533000     16.477191000     22.865493000
C       12.917789000     16.412535000     20.115272000
H       13.924224000     15.948386000     20.201472000
H       12.821194000     16.873866000     19.109373000
H       12.183139000     15.580252000     20.150965000
Fe      18.084297000     18.906246000     18.655746000
P       17.375619000     19.644628000     16.722075000
C       18.250946000     18.823696000     15.293807000
C       18.126960000     19.203837000     13.943393000
H       17.436881000     20.010103000     13.653555000
C       18.885601000     18.551845000     12.954634000
H       18.797086000     18.860591000     11.901234000
C       19.756678000     17.508978000     13.314805000
H       20.353290000     16.996836000     12.543560000
C       19.864547000     17.112576000     14.660766000
H       20.537898000     16.281796000     14.922127000
C       19.121651000     17.773390000     15.660087000
C       17.835666000     21.433437000     16.443425000
C       17.362409000     22.246075000     15.393089000
H       16.629202000     21.854174000     14.671784000
C       17.802896000     23.575837000     15.282122000
H       17.431620000     24.210646000     14.462250000
C       18.706801000     24.098138000     16.225774000
H       19.045515000     25.143088000     16.145782000
C       19.167578000     23.290326000     17.280376000
H       19.854361000     23.719275000     18.025939000
C       18.739585000     21.951278000     17.389612000
C       15.616564000     19.730236000     16.106255000
C       14.770590000     20.697611000     16.702341000
H       15.196824000     21.413277000     17.423662000
C       13.408798000     20.760661000     16.371119000
H       12.773427000     21.539457000     16.819720000
C       12.854493000     19.835034000     15.468046000
H       11.783464000     19.879173000     15.217861000
C       13.681303000     18.860766000     14.880816000
H       13.260115000     18.139367000     14.163004000
C       15.051775000     18.815667000     15.186738000
H       15.692173000     18.072154000     14.690702000
P       19.094501000     17.335950000     17.474798000
C       18.014653000     15.728153000     17.333369000
H       17.601042000     15.649494000     18.358312000
C       16.853433000     15.940759000     16.354198000
H       17.190867000     15.844494000     15.302255000
H       16.396887000     16.946120000     16.434931000
H       16.051431000     15.190195000     16.521328000
C       18.720885000     14.411197000     16.996738000
H       17.975898000     13.586024000     16.961201000
H       19.486389000     14.120260000     17.740201000
H       19.203954000     14.449858000     15.997611000
C       20.815138000     16.555281000     17.667200000
H       20.836449000     15.714674000     16.943771000
C       20.999759000     15.997197000     19.077531000
H       21.947698000     15.422220000     19.152299000
H       20.175483000     15.327790000     19.391442000
H       21.044211000     16.825675000     19.806871000
C       21.963946000     17.502128000     17.320759000
H       22.048446000     18.314788000     18.066936000
H       21.852285000     17.963232000     16.321101000
H       22.926025000     16.945434000     17.328982000
P       19.200335000     20.760641000     18.749982000
C       18.737292000     21.846446000     20.217671000
H       19.326488000     22.785011000     20.124668000
C       19.058845000     21.152144000     21.539050000
H       18.821997000     21.812938000     22.398359000
H       20.122551000     20.850878000     21.621268000
H       18.435209000     20.238546000     21.632199000
C       17.242996000     22.165101000     20.118261000
H       16.656712000     21.228904000     20.241627000
H       16.971228000     22.621144000     19.145535000
H       16.948562000     22.868354000     20.920543000
C       21.096155000     20.812213000     18.671134000
H       21.362189000     19.844481000     19.148504000
C       21.520847000     20.768380000     17.197006000
H       21.406850000     21.764050000     16.722196000
H       20.903749000     20.051974000     16.617431000
H       22.584792000     20.468144000     17.094691000
C       21.811244000     21.939045000     19.423793000
H       22.912504000     21.816064000     19.329113000
H       21.576788000     21.949435000     20.505802000
H       21.564958000     22.938643000     19.010832000
H       15.358825000     17.281856000     21.760114000
H       19.012571000     18.677134000     19.842386000
H       15.234800000     18.556707000     18.055322000
H       14.716007000     17.506302000     19.301196000
H       15.933669000     17.056396000     18.234304000
