# Supplementary material for: Mechanism of Nitrogen Reduction to Ammonia in a Diiron Model of Nitrogenase
Source: Inorg Chem. 2023 Aug 31;62(36):14715–26. doi: 10.1021/acs.inorgchem.3c02089 (PMC10498488; doi:10.1021/acs.inorgchem.3c02089)
Supplement: Supplementary file 2 — ic3c02089_si_002.zip [file ic3c02089_si_002.zip › TS_DP222_H.xyz]

81
FeC30P3N2H45
N       17.298177000     18.691837000     20.511183000
N       16.397990000     19.509137000     19.358420000
Fe      16.511506000     18.224401000     21.992524000
P       16.316055000     19.009951000     23.952427000
C       17.542737000     18.284081000     25.143286000
C       17.670998000     18.596460000     26.511284000
H       17.018029000     19.351457000     26.976240000
C       18.658327000     17.963505000     27.288074000
H       18.748150000     18.198886000     28.360108000
C       19.537021000     17.041284000     26.692116000
H       20.312997000     16.548262000     27.298404000
C       19.437896000     16.759957000     25.317114000
H       20.146551000     16.053235000     24.856617000
C       18.441944000     17.377575000     24.534690000
P       18.256219000     17.139062000     22.691246000
C       20.022082000     17.565242000     22.154715000
H       20.714686000     16.988284000     22.807930000
C       20.234210000     19.066272000     22.383104000
H       20.017433000     19.367497000     23.428602000
H       21.284422000     19.353823000     22.159211000
H       19.561434000     19.642141000     21.715508000
C       20.272090000     17.191943000     20.687257000
H       20.265162000     16.095910000     20.523691000
H       19.490386000     17.656409000     20.049585000
H       21.267575000     17.564692000     20.359407000
C       18.204770000     15.253053000     22.522918000
H       19.249238000     14.893534000     22.661525000
C       17.711352000     14.881775000     21.117916000
H       18.320758000     15.337156000     20.314913000
H       17.723296000     13.779223000     20.977450000
H       16.673427000     15.247009000     20.977831000
C       17.303158000     14.620907000     23.589595000
H       17.695163000     14.759379000     24.615948000
H       16.287820000     15.069606000     23.549881000
H       17.199571000     13.528981000     23.411175000
C       16.580832000     20.827530000     24.243942000
C       15.961916000     21.572657000     25.267753000
H       15.259233000     21.087813000     25.961891000
C       16.222065000     22.949485000     25.396608000
H       15.728957000     23.526175000     26.195109000
C       17.103792000     23.588987000     24.507934000
H       17.304571000     24.666974000     24.610024000
C       17.721309000     22.848817000     23.481809000
H       18.405466000     23.347546000     22.776957000
C       17.453794000     21.477938000     23.347593000
H       17.890646000     20.880621000     22.529264000
C       14.612337000     18.710545000     24.630986000
C       14.215116000     18.629740000     25.979809000
H       14.938651000     18.811167000     26.787980000
C       12.889034000     18.287357000     26.306938000
H       12.589935000     18.205045000     27.363614000
C       11.953502000     18.046793000     25.287963000
H       10.917342000     17.773826000     25.541718000
C       12.342216000     18.138688000     23.936615000
H       11.601395000     17.929679000     23.150723000
C       13.671902000     18.453488000     23.598700000
P       14.361625000     18.479535000     21.858741000
C       13.541761000     20.055176000     21.152102000
H       13.726216000     19.966763000     20.057629000
C       12.031766000     20.198746000     21.363138000
H       11.785933000     20.358134000     22.432963000
H       11.464061000     19.313647000     21.010001000
H       11.645961000     21.077838000     20.802486000
C       14.303182000     21.275396000     21.678247000
H       13.958290000     22.209361000     21.185825000
H       15.397929000     21.177394000     21.529374000
H       14.155915000     21.395949000     22.771943000
C       13.369222000     17.131233000     20.985424000
H       12.297459000     17.419956000     21.041771000
C       13.557994000     15.769672000     21.660268000
H       12.899882000     15.009000000     21.188142000
H       13.320981000     15.800882000     22.742521000
H       14.608320000     15.430932000     21.561800000
C       13.797071000     17.079563000     19.512784000
H       14.891996000     16.897262000     19.441352000
H       13.552038000     18.012743000     18.963119000
H       13.283441000     16.251169000     18.980056000
H       15.874209000     16.957060000     22.592201000
H       16.991645000     19.768629000     18.555228000
H       15.624296000     18.920422000     19.012909000
H       15.999267000     20.371857000     19.760505000
