# Supplementary material for: Mechanism of Nitrogen Reduction to Ammonia in a Diiron Model of Nitrogenase
Source: Inorg Chem. 2023 Aug 31;62(36):14715–26. doi: 10.1021/acs.inorgchem.3c02089 (PMC10498488; doi:10.1021/acs.inorgchem.3c02089)
Supplement: Supplementary file 2 — ic3c02089_si_002.zip [file ic3c02089_si_002.zip › TS_EP11222_H.xyz]

83
FeC30P3N2H47
N       17.013408000     18.019123000     19.401224000
N       15.607583000     17.531642000     18.805696000
Fe      18.336670000     18.959824000     18.327877000
P       17.589954000     19.440393000     16.368124000
C       18.592340000     18.621767000     15.033681000
C       18.472929000     18.884702000     13.656233000
H       17.710119000     19.586055000     13.286159000
C       19.339536000     18.257592000     12.743337000
H       19.252559000     18.473468000     11.667328000
C       20.320499000     17.363740000     13.206714000
H       21.004631000     16.878678000     12.493288000
C       20.432102000     17.084942000     14.581307000
H       21.204173000     16.380285000     14.926434000
C       19.572925000     17.711256000     15.505440000
C       17.663946000     21.260368000     16.010186000
C       17.048750000     21.900257000     14.917230000
H       16.500494000     21.313549000     14.163543000
C       17.105361000     23.300097000     14.806707000
H       16.620721000     23.804210000     13.956305000
C       17.761552000     24.056593000     15.794787000
H       17.788576000     25.154683000     15.719204000
C       18.373998000     23.416867000     16.887425000
H       18.865710000     24.025273000     17.661119000
C       18.335864000     22.012290000     16.999042000
C       15.824345000     19.095041000     15.927647000
C       14.847833000     19.794397000     16.683957000
H       15.163247000     20.615573000     17.349628000
C       13.491064000     19.444742000     16.597493000
H       12.744263000     19.997318000     17.188378000
C       13.088548000     18.386186000     15.758196000
H       12.026923000     18.102250000     15.698469000
C       14.046530000     17.705603000     14.988829000
H       13.735831000     16.888308000     14.319634000
C       15.406672000     18.059855000     15.067039000
H       16.146616000     17.517565000     14.460039000
P       19.566506000     17.434853000     17.348121000
C       18.742285000     15.696955000     17.428849000
H       18.475430000     15.607982000     18.506304000
C       17.450991000     15.697200000     16.602937000
H       17.666948000     15.557031000     15.524050000
H       16.911479000     16.663327000     16.668885000
H       16.767416000     14.878364000     16.912559000
C       19.606031000     14.490965000     17.046609000
H       19.003323000     13.558907000     17.109316000
H       20.481352000     14.354103000     17.709969000
H       19.971231000     14.569126000     16.001281000
C       21.348152000     16.978079000     17.764295000
H       21.582377000     16.068301000     17.173185000
C       21.428037000     16.634243000     19.256957000
H       22.451358000     16.295678000     19.524716000
H       20.723819000     15.829141000     19.552425000
H       21.185288000     17.525978000     19.871697000
C       22.359596000     18.060694000     17.388661000
H       22.206412000     18.977179000     17.989437000
H       22.304523000     18.335967000     16.317676000
H       23.391044000     17.700301000     17.589374000
P       19.115484000     20.996276000     18.356063000
C       18.643036000     21.985405000     19.890880000
H       18.988137000     23.028161000     19.721800000
C       19.335029000     21.422820000     21.136578000
H       19.089375000     22.036316000     22.029440000
H       20.439504000     21.403878000     21.037635000
H       19.004866000     20.381077000     21.330115000
C       17.118206000     21.986808000     20.038947000
H       16.733330000     20.954085000     20.181023000
H       16.614343000     22.411195000     19.147123000
H       16.807259000     22.583952000     20.922207000
C       20.947927000     21.380745000     18.082285000
H       21.440448000     20.591999000     18.691540000
C       21.270717000     21.141266000     16.601323000
H       20.899749000     21.979948000     15.977227000
H       20.804311000     20.210130000     16.221569000
H       22.366536000     21.064360000     16.444639000
C       21.451073000     22.749793000     18.549232000
H       22.543495000     22.830728000     18.360703000
H       21.295992000     22.921823000     19.632289000
H       20.967820000     23.579545000     17.993864000
H       19.251128000     18.829662000     19.571154000
H       15.193745000     18.338282000     18.289632000
H       14.943933000     17.172234000     19.517035000
H       15.824938000     16.790881000     18.115343000
H       17.337549000     17.151120000     19.857697000
H       16.709063000     18.632749000     20.176856000
